# Supplementary material for: Age at menarche does not correlate with the endometriosis phenotype
Source: PLoS One. 2019 Jul 23;14(7):e0219497. doi: 10.1371/journal.pone.0219497 (PMC6650141; doi:10.1371/journal.pone.0219497)
Supplement: S1 Dataset — (XLSX) [file pone.0219497.s001.xlsx]

## Sheet: Feuil1
numero_dossier	age	centre	chirurgien	nom_chirurgien_autre	infertilite	duree_infertilite	tb_ovulation	trompes_permeables	spermogramme_normal	atcd_tts_infertilite	stimulations_ovariennes	plastie_tubaire	insemination_intra_u	pma	douleurs	duree_douleur	localisation_douleur	dysmenorrhee	presc_co_car_severe	age_prescription	duree_prescription	secondaire_age	secondaire_aggrav_recente	duree_aggravation	presc_co_car_severe_sec	age_prescription_sec	duree_prescription_sec	test_therapeutique	resultat_test	vas_dysmenorrhee	vas_dyspareunie_profonde	vas_douleur_pelevienne	vas_sf_digestif	vas_sf_urinaire	rectorragies	hematurie	mesure_zone_jonction	mesure_epaisseur_moymetre	douleurs_fid	signes_urinaires	signes_evocateurs_sciatalgies	type_signes_evocateurs_sciatalgi	douleurs_evocatrices_thoraco_dia	type_douleurs_evocatrices_thorac	date_intervention	v73	v74	v75	v76
1.80E+09	40	Cochin	Decuypere		0										1	2	Gauche	0										0		0	0	5	0	0	0	0									1964-09-19	Decuypere		2004-12-30	6
1.70E+09	37	Cochin	Chapron		0										0			1	0									0		4	0	0	6	0	0	0									1970-07-09	Chapron
2.41E+09	39	Cochin	Chapron		0										1	96	Mediane	1	1	15	20							1	Positif	9	10	4	8	0	0	0									1971-09-16	Chapron+Dousset
2.11E+09	30	Cochin			primaire	24		1	1	1	1				0			1	0									0		5	3.5	0	3.5	0	0	0									1977-12-03	Chapron		2007-11-22	12
2.61E+09	30	Cochin	Chapron		primaire	12		1		0					1	12		1	1	13	15							0		10	10	5	6	3	1	0									1982-04-02	Chapron		2012-03-01	32
2.71E+09	30	Cochin	Chapron		0										1	3	Droite	1	0									0		6	10	5	0	0	0	0									1983-11-12	Chapron		2013-10-22	22
1.50E+09	36	Cochin	Chapron		0										1	12	Droite	2				33	1	12						8	5	0	8	0	0	0									2003-05-14	Chapron+Dousset
1.70E+09	30	Cochin	Chapron		0										1	6	Indeterminee	2				16	0		0			0		9	7	0	3	0	0	0									2003-07-07	Chapron+Dousset
1.40E+09	39	Cochin	Chapron		0										1	96	Indeterminee	2				30	0		1	30	2	1	Positif	9	7	8	9	8	0	0									2003-12-10	Chapron+Dousset
1.80E+09	40	Cochin	Decuypere		0										1		Bilaterale	1	0									1	Positif	7	9	0	0	0	0	0									2004-01-02	Decuypere		2003-12-31	2
1.70E+09	30	Cochin	Chapron		primaire	36	1	1		0					1	36	Mediane	2				28	1	12				1	Positif	10	0	0	10	0	1	0									2004-01-07	Chapron+Dousset
1.70E+09	30	Cochin	Chapron		0										1	36	Droite	1	1	20	8.5							1	Positif	10	10	7	10	0	0	0									2004-02-04	Chapron+Dousset
1.70E+09	27	Cochin	Chapron		0										1	120	Gauche	1	1	19	7							0		9		9	1	0	0	0									2004-05-26	Chapron+Dousset
1.80E+09	29	Cochin	Chapron		primaire	18		1		0					1	6	Gauche	1	1	14								1	Positif	5	8	6	7	8	0	0									2004-06-01	Chapron
1.80E+09	32	Cochin	Chapron		0										1	24	Gauche	2				23	1	24				1	Positif	7	5	9	7	0	0	0									2004-06-02	Chapron+Dousset
1.80E+09	30	Cochin	Chapron		0										1	36	Gauche	2				27	1	8						8	5	4	9	0	0	0									2004-09-20	Chapron		2004-09-11	9
1.80E+09	28	Cochin	Chapron		0										1	8	Droite	1										0		3	0	0	0	9	0	0									2004-09-21	Chapron
1.80E+09	41	Cochin	Chapron		primaire	48	1	1		1	1		1	1	1			2				25	1	24				1	Positif	7	0	3	9	0	0	0									2004-11-10	Chapron+Dousset
1.80E+09	34	Cochin	Chapron		primaire	18		1	1	0					1	10	Indeterminee	1										0		8	6	5	5	0	0	0									2004-11-24	Chapron
1.80E+09	27	Cochin	Chapron		0										0			2				25	0							7	4	0	0	0	0	0									2004-12-20	Chapron
1.80E+09	40	Cochin	Chapron		0										0			1	0											5	3	3	0	0	0	0									2005-01-03	Chapron		2004-12-16	18
1.80E+09	32	Cochin	Chapron		0										1	36	Gauche	1	1	18	13							0		10	0	9	10	0	0	0									2005-01-05	Chapron+Dousset
1.80E+09	39	Cochin	Foulot		0										1	18	Gauche	2				21	1	18						7	0	0	5	5	1	0									2005-01-05	Foulot
1.50E+09	40	Cochin	Foulot		0										0			0										0		0	0	0	0	0	0	0									2005-01-12	Foulot		2005-01-31	10
1.80E+09	31	Cochin	Foulot		primaire	12		1		0					1			2					1	24						7.5	7.5	5	0	0	0	0									2005-01-13	Foulot		2004-12-12	33
1.50E+09	31	Cochin	Chapron		primaire	18		1	1	1	1				1	8	Mediane	2				30	1	8						5	2	3	0	0	0	0									2005-01-17	Chapron		2004-12-31	17
1.80E+09	34	Cochin	Chapron		0										1	96	Gauche	0												5	8	6	9	0	0	0									2005-01-24	Chapron		2005-09-27
1.80E+09	37	Cochin	Foulot		0										1	12	Bilaterale	2				36	1	2						9	0	0	0	0	0	0									2005-01-25	Foulot		2005-01-02	23
1.80E+09	34	Cochin	Chapron		primaire	30		1	1	0					1	12	Indeterminee	1	1	14	2									8	8	3	4	4	0	0									2005-02-01	Chapron		2005-01-20	11
1.80E+09	37	Cochin	Foulot		secondaire	24	1	1	1	0					1		Gauche	2				30	0		0					8	7	5	0	0	0	0									2005-02-02	Foulot		2005-01-07	26
1.80E+09	33	Cochin	Chapron		0										1	24	Droite	1	1	15	18							0		9	7	7	8	0	0	0									2005-02-02	Chapron+Dousset
8.94E+08	39	Cochin	Chapron		0										1	2	Mediane	2				20	1	12						7	0	0	0	0	0	0									2005-02-07	Chapron		2005-01-26	12
1.80E+09	27	Cochin	Chapron		0										1	168	Mediane	1	0											7	2.5	4	0	0	0	0									2005-02-07	Chapron		2005-02-01	8
1.80E+09	38	Cochin	Chapron		0										0			0										0		0	0	0	0	0	0	0									2005-02-07	Chapron
1.80E+09	33	Cochin	Chopin		primaire	12									1			0										0		0	5	0	0	0	0	0									2005-02-11	Chopin		2005-02-04	7
1.80E+09	24	Cochin	Chapron		0										0			1	0											7	0	0	0	0	0	0									2005-02-14	Chapron
1.80E+09	27	Cochin	Decuypere		0										1	12	Indeterminee	1	0											10	6	10	0	0	0	0									2005-02-18	Decuypere
1.40E+09	40	Cochin	Decuypere		0										1	1	Droite	1	1	25	10									9	0	8.5	4	0	0	0									2005-02-25	Decuypere		2005-02-24	2
1.80E+09	34	Cochin	Malartic		0										0			2					1	5						7	0	0	0	0	0	0									2005-03-08	Malartic
1.80E+09	30	Cochin	Malartic		0										1	24	Gauche	1	0											5	0	2	6	0	0	0									2005-03-24	Malartic
1.91E+09	30	Cochin	Decuypere		0										0			0										0		0	0	0	0	0	0	0									2005-03-25	Decuypere		2005-03-18	7
9.95E+08	38	Cochin	Chapron		secondaire	18									0			1												5	0	0	0	0	0	0									2005-04-05	Chapron		2005-03-10	26
1.30E+09	34	Cochin	Foulot		primaire	12		1	1	0					0			1	1	15	10									8	6	0	0	0	0	0									2005-04-07	Foulot		2005-03-31	8
1.91E+09	28	Cochin	Chopin		0										1	12	Indeterminee	2				27	1	12				0		3	0	4	0	0	0	0									2005-04-08	Chopin		2005-02-01	67
1.91E+09	41	Cochin	Chapron		0										1	6	Gauche	2				32	1	6				1	Positif	6	4	7	0	0	0	0									2005-04-11	Chapron
1.91E+09	31	Cochin	Chapron		0										1	30	Indeterminee	2				29	1	6	0			0		8	0	3	8	0	0	0									2005-04-11	Chapron
1.91E+09	28	Cochin	Chapron		primaire	36	1	1		1	1		1	1	1	12	Gauche	1	0									1	Positif	8	6	6	10	8	1	0									2005-04-26	Chapron
1.80E+09	32	Cochin	Malartic		primaire	48				0					0			1	0									0		2	0	0	4	0	0	0									2005-04-26	Malartic		2005-04-07	19
1.91E+09	32	Cochin	Chapron		0										1	12	Droite	0										0		5	8	0	0	0	0	0									2005-05-02	Chapron		2005-04-01	30
1.91E+09	33	Cochin	Chapron		primaire	120		1	1	1	1				1	180	Indeterminee	1	1	17	6									9	4	4	8	0	0	0									2005-05-02	Chapron		2005-04-22	12
1.80E+09	23	cochin	Chapron		0										1	12		2				15						0		4	5	6	0	0	0	0									2005-05-02	Chapron
1.40E+09	29	Cochin	Foulot		0										1	120	Droite	1	1	24	1							0		10	9	0	0	0	0	0									2005-05-03	Foulot		2005-04-02	30
1.50E+09	24	Cochin	Chapron		0										0			1	1	16	8									9	10	0	0	0	0	0									2005-05-03	Chapron
1.91E+09	30	Cochin	Chapron		0										1	12	Gauche	1	1	17	4							1	Negatif	8	7	7	5	0	0	0									2005-05-03	Chapron		2005-04-29	5
1.50E+09	37	Cochin	Foulot		secondaire	24		1	1	0					0			2				33	1	36				0		8	8	0	0	0	0	0									2005-05-03	Foulot		2005-04-17	17
1.80E+09	26	Cochin	Chapron		0										1	12	Indeterminee	1	1	18	8							1	Positif	5	3	0	7	0	0	0									2005-05-10	Chapron		2005-04-27	14
1.91E+09	34	Cochin	Malartic		0										0			1	0											4.5	0	0	0	0	0	0									2005-05-11	Malartic		2005-04-27	15
1.50E+09	31	Cochin	Chapron		0										1	120	Indeterminee	1	0											3	8	5	6	0	0	0									2005-05-31	Chapron		2005-05-13	19
1.80E+09	29	Cochin	Chapron		0										1		Gauche	2				18	1	24						9	7	0	10	0	0	0									2005-06-01	Chapron+Dousset
1.80E+09	32	Cochin	Malartic		primaire	12				0					0			1	0									0		5	0	0	0	0	0	0									2005-06-02	Malartic		2005-05-16	24
1.91E+09	26	Cochin	Chopin		primaire	36		1	1	0					0			2				25	0					0		5	0	3	0	0	0	0									2005-06-03	Chopin		2005-05-22	12
1.80E+09	25	Cochin	Chopin		0										1	4	Bilaterale	1	0									0		7	2	0	2	0	0	0									2005-06-03	Chopin		2005-05-11	23
1.91E+09	37	Cochin	Foulot		primaire	12		1		0								2				20	0		0			0		5	3	0	0	0	0	0									2005-06-05	Foulot		2005-12-16	21
1.91E+09	32	Cochin	Chapron		0										1	48	Droite	1	0									1	Positif	2	5	0	0	0	0	0									2005-06-14	Chapron		2005-05-20	26
1.40E+09	34	Cochin	Foulot												0			2					1	12						8.5		0	0	0	0	0									2005-06-14	Foulot		2005-06-02	13
1.40E+09	28	Cochin	Foulot		0										0			0										0		0	0	0	0	0	0	0									2005-06-15	Foulot		2005-06-12	4
1.80E+09	26	Cochin	Chapron		0										1	60	Droite	1	1	16	10									5	0	8	4	0	0	0									2005-06-20	Chapron		2005-05-30	22
1.91E+09	31	Cochin	Foulot		0										0			1	1	27	3									9	0	0	0	0	0	0									2005-06-22	Foulot		2005-04-29
1.80E+09	33	Cochin	Chapron		0										1	12	Droite	1	0									1	Positif	6	3	7	3	0	0										2005-06-22	Chapron+Dousset
1.91E+09	28	Cochin	Chapron		0										0			2				17	0					1	Positif	7	0	0	0	0	0	0									2005-06-27	Chapron		2005-06-15	12
1.70E+09	31	Cochin	Chapron		primaire	24		1	1	1				1	1	48	Gauche	2				27	0		0			1	Positif	9	8	4	9	3	1	0									2005-06-29	Chapron+Dousset
1.91E+09	28	Cochin	Decuypere		0										1	11	Gauche	1	0									1	Positif	9	6	10	7	8	0	0									2005-07-01	Decuypere		2005-06-15	16
1.91E+09	36	Cochin	Chapron		secondaire	120		1	1	1	1		1		0			1	0									0		10	0	0	0	0	0	0									2005-07-04	Chapron		2005-06-17	18
1.91E+09	31	Cochin	Foulot		primaire	24	1	1	1	0					0			2				30	0							5	0	0	0	0	0	0									2005-07-05	Foulot		2005-05-16	20
1.91E+09	39	Cochin	Decuypere		primaire	18		1	1	1	1		1		0			1	0									0		6	0	0	0	0	0	0									2005-07-08	Decuypere		2005-06-16	28
1.91E+09	36	Cochin	Chapron		0										1	6	Bilaterale	2				30	1	8				0		8	4	8	0	0	0	0									2005-07-11	Chapron		2005-07-02	9
1.91E+09	40	Cochin	Chapron		primaire	100			1	1	1				0			1	1	20	4							0		6	3	0	0	0	1	0									2005-07-18	Chapron		2005-06-24	25
1.91E+09	32	Cochin	Chapron		primaire	48	1	1	1	1	1				0			2				16	0		0			0		7	7	0	5	0	0	0									2005-07-18	Chapron		2005-06-24	25
1.91E+09	24	Cochin	Decuypere		0										1	24	Indeterminee	2				22	1	2				1	Positif	8	10	8	8	0	1	0									2005-07-22	Decuypere		2006-07-22	180
1.91E+09	26	Cochin	Decuypere		0										1	24	Indeterminee	2				24	0					1	Positif	7	7	0	0	0	0	0									2005-07-22	Decuypere
8.99E+08	18	cochin	Malartic		0										1	36	Indeterminee	1	0									0		7	0	6	0	0	0	0									2005-07-27	Malartic		2005-07-12	16
1.91E+09	35	Cochin	Decuypere		0										1	6	Indeterminee	1	1	17	7							0		8	0	0	0	0	0	0									2005-09-02	Decuypere
1.91E+09	33	Cochin	Chapron		secondaire			1	1	0					0			1	0									0		5	0	0	0	0	0	0									2005-09-05	Chapron		2005-08-22	15
1.91E+09	24	Cochin	Chapron		0										1	12	Gauche	2				24	0		0			0		5		0	0	0	0	0									2005-09-05	Chapron
1.91E+09	22	Cochin	Decuypere		0										1	18	Gauche	1	1	16	2							1	Positif	8	10	7	8	0	0	0									2005-09-15	Decuypere
1.80E+09	31	Cochin	Chapron		primaire	18		1	1	0					1	18	Indeterminee	2				29	0		0			0		7	0	0	5	8	1	0									2005-09-21	Chapron+Dousset
1.91E+09	30	Cochin	Chapron		secondaire	24				0					0			2				28	0					0		8	0	0	0	0	0	0									2005-09-26	Chapron
1.50E+09	29	Cochin	Foulot		0										0			2				29	0					0		8	5	0	0	0	0	0									2005-09-27	Foulot
1.50E+09	34	Cochin	Decuypere		0										1	6	Droite	2				33	0					0		5	7	7	0	0	0	0									2005-09-30	Decuypere		2005-09-19	11
1.91E+09	36	Cochin	Foulot		0										1	6	Droite	1	0									0		5	0	0	0	0	0	0									2005-10-13	Foulot		2005-04-01	150
1.80E+09	30	Cochin	Malartic		secondaire		1	1	1	1	1				1	6	Droite	2				28	0		0			0		8	4	0	0	0	0	0									2005-10-25	Malartic		2005-10-04	12
1.20E+09	38	Cochin	Foulot		0										1	36	Droite	1	0									0		5	3	4	0	0	0	0									2005-11-03	Foulot
1.80E+09	23	Cochin	Chapron		0										1	96	Gauche	1	1	15								1	Positif	10	8	0	9	5	1	0									2005-11-08	Chapron		2005-10-18	21
1.91E+09	33	Cochin	Foulot		0										1	8	Indeterminee	2				30	1	3	0					8	5	0	8	0	0	0									2005-11-09	Foulot
1.91E+09	32	Cochin	Decuypere		0										0			0										0		0	0	0	0	0	0	0									2005-11-10	Decuypere		2005-11-03	7
1.91E+09	34	Cochin	Malartic		primaire	60		1	1	0					0			1	0											8	0	0	0	0	0	0									2005-11-10	Malartic		2005-10-18	24
1.91E+09	28	Cochin	Chapron		0										1	5	Droite	2				15	1	5	1	15	13	1	Positif	9	0	0	5	0	0	0									2005-11-22	Chapron		2005-05-06
1.91E+09	22	Cochin	Decuypere		0										1	8	Droite	1	1	17	5							1	Positif	8	7	0	0	0	0	1									2005-11-25	Decuypere		2005-11-22	3
1.91E+09	26	Cochin	Decuypere		0										1	24	Gauche	0										0		0	3	0	0	0	0	0									2005-11-25	Decuypere		2005-11-15	10
8.94E+08	37	Cochin	Chapron		0										0			2				28	1	18	0			0		6	0	0	0	0	0	0									2005-12-06	Chapron		2005-12-01	6
1.91E+09	28	Cochin	Chapron		primaire	12		1	1	0					1		Droite	1	0									0		8	10	0	2	0	0	0									2005-12-13	Chapron		2005-11-16	29
1.91E+09	34	Cochin	Chapron		0										0			0										0		3	0	0	0	0	0	0									2005-12-19	Chapron		2005-12-13	7
1.91E+09	28	Cochin	Chapron		primaire	12		1		0					1	4	Gauche	1	0									0		10	10	5	4	4	0	0									2005-12-19	Autres		2005-12-03	16
1.91E+09	22	Cochin	Decuypere		0										1	288	Bilaterale	1	0									1	Negatif	10	8	7	8	0	1	0									2005-12-22	Decuypere		2005-09-01
1.91E+09	28	Cochin	Chapron		0										1	12	Droite	1	1	16	9							1	Positif	9.5	0	0	0	0	0	0									2006-01-09	Chapron
1.91E+09	30	Cochin	Foulot		0										1	4	Gauche	2				1	0		0			0		6	0	8	4	0	0	0									2006-01-12	Foulot		2005-12-07	35
1.80E+09	30	Cochin	Malartic		0										0			0										0		0	0	0	0	0	0	0									2006-01-18	Malartic		2006-01-02	17
1.91E+09	25	Cochin	Foulot		0										1	30	Gauche	1	0									0		0	0	10	0	0	0	0									2006-01-31	Foulot		2006-01-14	16
1.91E+09	39	Cochin	Foulot		primaire	36	1		1	0					0			2				39						0		3	0	0	0	0	0	0									2006-02-01	Foulot		2005-12-10	60
1.91E+09	27	Cochin	Chapron		0										1	170	Droite	1	1	13	12							1	Positif	7	3	2	5	3	0	0									2006-02-13	Chapron		2006-01-31	14
1.80E+09	30	Cochin	Chapron		0										1	4	Bilaterale	1	0									0		10	5	5	6	0	0	0									2006-02-20	Chapron		2005-11-01
1.91E+09	27	Cochin	Chapron		0										1	4	Droite	1	0									0		10		4	0	0	0	0									2006-02-20	Chapron		2005-12-25	55
1.91E+09	27	Cochin	Autres		0										1	16	Mediane	2					1	12	0			0		8	7	5	4	0	0	0									2006-02-24	Autres		2006-01-26	30
1.91E+09	27	Cochin	Chapron		0										1	48	Indeterminee	1	0									0		8	7	0	7	0	0	0									2006-03-01	Chapron+Dousset
1.91E+09	40	Cochin	Decuypere		0										1	4	Bilaterale	2				38	0		0			1	Positif	5	0	3	0	0	0	0									2006-03-03	Decuypere
1.91E+09	26	Cochin	Chapron		0										1	12	Gauche	2				25	1	2	0			0		5	7	0	5	0	1	0									2006-03-07	Chapron		2006-03-05	3
2.01E+09	39	Cochin	Chapron		0										1	8	Gauche	0										0		3	0	6	5	9	0	1									2006-03-14	Chapron		2006-03-06	9
2.01E+09	28	Cochin	Chapron		0										1	24	Gauche	2				16	1	24	1	16	11	0		10	0	2	4	0	0	0									2006-03-20	Chapron		2006-02-28	21
1.91E+09	26	Cochin	Foulot		0										0			1	0									0		6	0	0	0	0	0	0									2006-03-23	Foulot		2006-03-14	10
1.50E+09	34	Cochin			primaire	36		1		0					0			1	0									0		5	0	0	0	0	0	0									2006-03-31	Decuypere		2006-03-19
1.91E+09	19	Cochin	Autres		0										1	48	Bilaterale	2				16	1	12	1	16	4	1	Negatif	8	2	2	0	0	0	0									2006-03-31	Autres		2006-03-16	15
2.01E+09	30	Cochin	Chapron		0										0			0										0		3	2	0	0	0	0	0									2006-04-03	Chapron		2006-03-22	13
1.40E+09	34	Cochin	Chapron		0										1	24	Mediane	1	1	14	4							1	Positif	10	10	4.5	10	5.5	0	0									2006-04-04	Chapron
1.60E+09	35	Cochin	Chapron		0										1	36	Droite	2				16	1	12	1	17	4	1	Positif	8	0	4	6	0	1	0									2006-04-11	Chapron		2006-03-23	20
1.91E+09	29	Cochin	Decuypere		0										1	96	Droite	1	1	11	16							1	Positif	10	3	5	0	0	0	0									2006-04-12	Chapron
2.01E+09	30	Cochin	Foulot		0										0			1										0		8	0	0	0	0	0	0									2006-04-20	Foulot		2006-02-03
2.01E+09	37	Cochin	Decuypere		primaire				1	0					0			2				32	0		0			1	Positif	7	2	3	2	0	0	0									2006-04-22	Decuypere		2006-04-02	20
1.91E+09	26	Cochin	Chapron		0										1	8	Mediane	1	0									0		9	9	3	9	0	0	0									2006-05-03
2.01E+09	38	Cochin	Chapron		0										1	6	Mediane	0										0		0	0	0	0	0	0	0									2006-06-20	Chapron		2006-06-02	17
1.50E+09	38	Cochin	Chapron		0										1	60	Gauche	2				32	0		0			1	Positif	3.5	3.5	5.5	5.5	2	0	0									2006-06-21	Chapron+Dousset
1.91E+09	28	Cochin	Chapron		primaire	18			1	0					1	36	Mediane	1	0									0		9	5	2	5	0	0	0									2006-06-24	Chapron+Dousset
2.01E+09	26	Cochin	Chapron		0										1	12	Mediane	1	1	15	11							0		5	6	5	6	6	0	0									2006-06-26	Chapron		2006-06-12	14
2.01E+09	38	Cochin	Chapron		0										1	120	Droite	1	0									0		8	5	7.5	5	0	0	0									2006-06-26	Chapron		2006-06-04	22
2.01E+09	37	Cochin	Chapron		0										1	96	Droite	2				27	1	5	0			0		5	7	8	1	0	0	0									2006-07-04	Chapron		2006-06-18	17
2.01E+09	38	Cochin	Chapron		0										1	24	Mediane	1	0									1	Positif	7	5	0	0	9	0	0									2006-07-04	Chapron
2.01E+09	35	Cochin	Chapron		0										1	78	Indeterminee	1	1	19	6							1	Positif	9	10	0	9	0	0	0	9	13							2006-07-05	Chapron+Dousset
1.80E+09	35	Cochin	Malartic		primaire	48									0			1	1	15	14							0		10	0	0	0	0	0	0									2006-07-05	Malartic		2006-06-22	14
1.91E+09	30	Cochin	Malartic		primaire	48			1	1			1		0			1	0											7	5	0	0	0	0	0									2006-07-05	Malartic		2006-06-30	6
1.60E+09	39	Cochin	Decuypere		0										0			0										0		0	0	0	0	0	0	0									2006-07-07	Decuypere		2006-04-07	90
2.01E+09	32	Cochin	Chapron		0										1	60	Droite	2				16	0		1	16	6	1	Positif	5	8	9	4	0	0	0									2006-07-10	Chapron		2006-07-08	2
2.01E+09	34	Cochin	Chapron		0										0			0										0		3	0	0	0	0	0	0									2006-07-10	Chapron		2006-06-19	22
2.11E+09	40	Cochin	Chapron		0										1	96	Bilaterale	1	0									0		7.5	7.5	0	0	0	0	0									2006-07-10	Chapron		2007-06-25	16
1.91E+09	35	Cochin	Malartic		primaire	18		1							0			0										0		0	0	0	0	0	0	0									2006-07-12	Malartic		2006-07-05	8
2.01E+09	26	Cochin	Chapron		0										1	6	Gauche	2				23	0		0			0		7	6	5	8	0	0	1									2006-07-18	Chapron		2006-07-11	7
1.80E+09	28	Cochin	Chapron		secondaire	30		1	1	0					1	30	Gauche	1	0									1	Positif	8	10	6	8	0	0	0									2006-07-26	Chapron+Dousset
2.01E+09	30	Cochin	Foulot		primaire	24		1	1	0					0			2				25	1	1	0			0		4	2	0	0	0	0	0									2006-08-30	Foulot		2006-07-14	15
2.01E+09	32	Cochin	Chapron		primaire	32		1		1				1	0			1	0									1	Positif	5	0	0	6	0	0	0									2006-09-04	Chapron
2.01E+09	25	Cochin	Foulot		0										1	12	Gauche	1	1	17	1							0		6.5	8	7	0	0	0	0									2006-09-13	Foulot		2006-07-02	70
2.01E+09	35	Cochin	Foulot		0										1	6	Gauche	1	0											7	8	4	0	0	0	0									2006-09-14	Foulot		2006-09-02	13
9.95E+08	29	Cochin	Chapron		primaire	18			1	0					1	5	Droite	2				28	1	4	0			1	Positif	9	5	5	5	0	0	0	4	15							2006-09-20	Chapron+Dousset
1.80E+09	38	Cochin	Foulot		0										0			0										0		0	4	0	0	0	0	0									2006-10-17	Foulot		2006-10-13	6
2.01E+09	31	Cochin	Malartic		primaire	36		1	1	1			1	1	1	1	Bilaterale	0										0		5	3	5	0	0	0	0									2006-10-18	Malartic		2006-10-01	19
1.91E+09	28	Cochin	Chapron		primaire	12		1		0					1	60	Indeterminee	2				22	1	48	0			0		10	5	3	8	0	0	0									2006-10-18	Chapron+Dousset
1.30E+09	29	Cochin	Chapron		0										1	4	Indeterminee	1	0									0		5.5		0	0	0	0	0									2006-10-23	Chapron		2006-10-13	10
1.91E+09	39	Cochin	Autres		secondaire	24	1		1	0					0			0										0		0	0	0	0	0	0	0									2006-11-02	Autres		2006-10-18	14
2.01E+09	32	Cochin	Autres		primaire	72				0					1	7	Mediane	2				32	1	3	0			1	Negatif	8	6	6	0	0	0	0									2006-11-05	Autres		2006-08-20	100
2.01E+09	36	Cochin	Chapron		0										1	12	Indeterminee	2				34	1	12	0			0		9	6.5	10	0	0	0	0									2006-11-13	Chapron		2006-10-08	33
2.01E+09	27	Cochin	Foulot		primaire	24		1	1	0					1	9	Gauche	1	1	16	8									8	3	2	2	10	0	0									2006-11-14	Foulot		2006-10-14	30
1.10E+09	39	Cochin	Chapron		0										0			1	0									0		5	2	0	5	0	0	0									2006-11-20	Chapron		2006-11-11	10
2.01E+09	29	Cochin	Foulot		0										0			1	0									0		8	7	0	8	0	0	0									2006-11-23	Foulot		2006-07-31
2.01E+09	34	Cochin	Foulot		0										1	24	Gauche	2				29	1	9	0			1	Positif	9	7	5	6	3	1	0									2006-11-29	Foulot
2.01E+09	34	Cochin	Foulot		primaire	36		1		0					0			2				32	0		0			0		7	0	0	0	0	0	0									2006-11-30	Foulot
2.01E+09	31	Cochin	Chapron		0										0			2				19	0		0			0		5	0	0	0	0	0	0	4	24							2006-12-06	Chapron+Dousset
2.01E+09	35	Cochin	Chapron		0										1	5	Mediane	2				34	0		0			1	Positif	8	0	0	0	8	0	0									2006-12-12	Chapron		2006-11-10	21
2.01E+09	26	Cochin	Chapron		0										1	36	Gauche	1	1	17	9							0		8	8	0	0	0	0	0									2006-12-12	Chapron		2006-11-28	12
2.01E+09	29	Cochin	Chapron		primaire	18		1	1	0					1	24	Droite	1	1	25	1							0		6	4.5	3	4	2.5	0	0									2006-12-14	Chapron		2006-12-14	1
2.01E+09	38	Cochin			0										1	6	Bilaterale	1	0									0		5.5		5.5	5.5	2.5	0	0									2006-12-18	Chapron
1.91E+09	29	Cochin			primaire	24									0			0										0		5	5	3	6.5	0	0	0									2006-12-19	Chapron		2006-12-03	17
2.01E+09	21	Cochin			0										1	36	Droite	2				17	1	3	1	21	0.5	0		8.5	2.5	5.5	0	0	0	0									2006-12-27	Autres		2006-11-09	54
2.01E+09	26	Cochin	Autres		0										1	16	Mediane	2				25	1	6	0			1	Positif	6	4	0	0	0	0	0									2007-01-05	Autres		2006-08-01
2.01E+09	26	Cochin	Chapron		0										1	6	Bilaterale	1	1	15	8							1	Positif	10	10	6	2.5	8	0	0									2007-01-09	Chapron		2006-12-28	12
2.11E+09	26	Cochin	Chapron		primaire	30		1	1	1	1				0			0										0		0	0	0	0	0	0	0									2007-01-22	Chapron		2007-01-02	21
2.01E+09	30	Cochin	Chapron		0										1	12	Gauche	2				23	1	6	0			1	Positif	8	10	0	9	0	1	0									2007-01-22	Chapron		2006-12-20	34
1.91E+09	28	Cochin	Foulot		0										1	12	Droite	1	1	16	1									10	7	4	9	0	0	0									2007-01-24	Foulot
2.01E+09	29	Cochin	Autres		0										0			2				25	1	14	1	20	7	0		10	3	0	0	0	0	0									2007-01-26	Autres
2.01E+09	31	Cochin	Autres		primaire	24		1	1	0					0			0										0		0	0	0	0	0	0	0									2007-01-31	Autres
1.10E+09	37	Cochin	Chapron		0										0			1	0									0		10	0	0	3.5	0	0	0									2007-02-12	Chapron		2007-02-10	2
2.01E+09	23	Cochin	Chapron		0										0			1	1	19	1							0		6		0	0	0	0	0									2007-02-19	Chapron		2006-10-01
2.01E+09	36	Cochin	Chapron		0										1	12	Mediane	2				35	1	6	0					10	0	0	0	0	0	0									2007-02-20	Chapron
1.91E+09	34	Cochin	Decuypere		primaire	72		1		0					1	48	Indeterminee	1	0									0		3	4	3	0	0	0	0									2007-02-23	Decuypere		2007-02-13	11
2.01E+09	38	Cochin	Autres		0										1	6	Droite	2				2	1	6	0			0		3.5	0	5	0	0	0	0									2007-03-01	Autres		2006-11-20
2.11E+09	27	Cochin	Chapron		0										1	12	Droite	1	1	15	12							0		8	7	0	8	0	0	0									2007-03-05	Chapron
2.11E+09	35	Cochin	Chopin		secondaire	48		1	1	0					1	24	Mediane	1	0									1	Negatif	8	0	0	2	0	0	0									2007-03-06	Chopin
2.11E+09	25	Cochin	Chapron		0										1	12	Indeterminee	1	0									1	Positif	6		4	0	0	0	0									2007-03-12	Chapron
2.01E+09	29	Cochin	Foulot		0										0			2				19	1	60	1	19		0		10	4	0	0	0	0	0									2007-03-14	Foulot		2007-02-28	14
1.91E+09	26	Cochin	Chapron		0										1	18	Indeterminee	1	0									1	Negatif	4	4	2	6	0	1	0									2007-03-14	Chapron+Dousset
1.91E+09	29	Cochin	Decuypere		0										0			0										0		0	0	0	0	0	0	0									2007-03-23	Decuypere		2007-03-19	4
2.01E+09	27	Cochin	Chapron		0										1	180	Gauche	1	0									1	Positif	10	5	0	10	0	1	0									2007-03-26	Chapron
2.11E+09	32	Cochin	Chapron		primaire	18		1	1	0								1	0									0		3	0	0	4	0	0	0									2007-03-26	Chapron
2.11E+09	37	Cochin	Chapron		0										1	24	Indeterminee	1	0									0		4		7	4	4	0	0									2007-03-27	Chapron
2.11E+09	26	Cochin	Chapron		secondaire	18		1	1	0					0			1	1	15	9							0		8	3	2.5	5.5	0	0	0									2007-04-02	Chapron		2007-03-27	7
2.11E+09	30	Cochin	Chapron		0										1	12	Indeterminee	2				20	0		0			1	Positif	9	7.5	6.5	8.5	0	0	0									2007-04-10	Chapron
2.11E+09	35	Cochin	Chapron		0										1	24	Indeterminee	2				33	0		0			0		8	7	0	7	0	0	0									2007-04-10	Chapron		2007-03-30	21
2.01E+09	37	Cochin	Autres		secondaire	204		1	1	1	1				0			2				15	1		1	15	1	0		10	8	0	0	0	0	0									2007-04-13	Autres		2007-02-06
1.91E+09	34	Cochin	Autres		primaire	36		1	1	1	1				0			1	1	20	0.4							0		5	0	0	0	0	0	0									2007-04-27	Autres		2007-03-30	27
2.11E+09	37	Cochin	Chopin		0										1	12	Droite	2				36	1		0			1	Positif	3	0	0	0	0	0	0									2007-05-07	Chopin
1.80E+09	28	Cochin	Chapron		0										1	48	Gauche	2				23	1	24	0			1	Positif	10	3.5	3	7.5	10	0	0									2007-05-09	Chapron+Dousset
2.01E+09	31	Cochin	Autres		primaire	96		1	1	1	1				1	24	Gauche	1	0									0		8	5	0	0	0	0	0									2007-05-11	Autres		2007-04-22	18
2.11E+09	28	Cochin	Chopin		0										1		Bilaterale	2				0.4	0		0			1	Negatif	6	0	0	0	0	0	0									2007-05-16	Chopin		2007-03-01	76
1.70E+09	28	Cochin	Chapron		secondaire	36				1	1				1	36	Gauche	1	1	15	7							1	Negatif	10	5	7.5	9	7	0	0	5	14							2007-05-23	Chapron+Dousset
9.95E+08	31	Cochin	Foulot		primaire	24		1		1	1				0			1										0		3	0	0	0	0	0	0									2007-05-25	Foulot		2007-05-05	21
2.01E+09	30	Cochin	Chapron		secondaire	60		1	1	1	1				1	42	Gauche	1	1	14	10							1	Positif	8	6	0	0	8	0	0									2007-06-04	Chapron
2.11E+09	34	Cochin	Autres		primaire			1	1	1					1	12	Indeterminee	1	0									1	Positif	10	6	0	10	0	0	0									2007-06-08	Autres
1.80E+09	29	Cochin	Autres		0										1	7	Droite	1	0									0		5	7	6	0	0	0	0									2007-06-08	Autres		2007-05-28	11
2.01E+09	30	Cochin	Chapron		0										1	30	Gauche	2				17	1	36	1	17	11	1	Positif	9	4	0	6.5	9	0	1	12	17							2007-06-20	Chapron+Dousset
2.01E+09	35	Cochin	Autres		0										1	6	Indeterminee	2				35	1	6	0			1	Positif	6	5	6	0	0	0	0									2007-06-20	Autres		2007-04-01
2.11E+09	25	Cochin	Chapron		0										1	3	Gauche	2				25	0		0			0		5		5	0	0	0	0									2007-06-25	Chapron		2007-06-02	23
2.11E+09	38	Cochin	Chapron		primaire	18		1		0					0			2				21	0		1	21	15	0		2.5	1.5	0	0	0	0	0									2007-07-02	Chapron		2007-06-20	13
2.51E+09	31	Cochin	Foulot		primaire	36		1		0					0			0										0		0	3	0	0	0	0	0									2007-07-05	Foulot		2007-06-19	17
2.11E+09	30	Cochin	Chopin		0										1	24	Indeterminee	1	0									0		10	4	0	0	0	0	0									2007-07-09	Chopin		2007-07-08	2
2.11E+09	29	Cochin	Chapron		primaire			1	1	0					1	4	Droite	2				18	0		0			0		8	0	2	0	0	0	0									2007-07-10	Chapron		2007-07-01	10
2.11E+09	40	Cochin	Chapron		primaire		1			0					0			1	0									0		7.5	4	0	0	0	0	0									2007-07-16	Chapron		2007-07-04	13
2.11E+09	37	Cochin	Foulot		0										0			1	0									0		4		0	0	0	0	0									2007-07-18	Foulot		2007-07-09
2.01E+09	32	Cochin	Autres		primaire	36		1	1	0					0			1	0									0		6	0	0	0	0	0	0									2007-07-20	Autres		2007-07-15	5
3.94E+08	20	Cochin	Autres		0										0			2				19	1	3	0			1	Positif	8	0	0	0	0	0	0									2007-08-30	Autres
1.70E+09	40	Cochin	Chapron		primaire	12				0					0			0										0		1	0	0	0	0	0	0									2007-09-17	Chapron		2007-08-28	21
2.11E+09	35	Cochin	Autres		primaire	72		1	1	0					0			0										0		0	0	0	0	0	0	0									2007-09-20	Autres		2007-09-15
2.01E+09	37	Cochin	Chapron		primaire	24									1	24		2				18	1	24	0			1	Positif	10	8	5	10	7	1	0	14	19							2007-09-26	Chapron+Dousset
2.11E+09	29	Cochin	Chapron		primaire	30			1	1	1				0			0										0		3	3.5	3	5.5	0	0	0									2007-10-01	Chapron		2007-09-17	13
2.11E+09	30	Cochin	Chapron		primaire			1	1	0					1	48	Gauche	2				25	0		0			0		3	3	0	8	0	0	0									2007-10-10	Chapron+Dousset
2.11E+09	24	Cochin	Autres		0										1		Mediane	1	0									0		8	0	0	0	0	0	0									2007-10-12	Autres
2.11E+09	31	Cochin	Foulot		primaire	24									0			2				29	1	4	0					7	0	0	7	0	0	0									2007-11-07	Foulot
2.01E+09	35	Cochin	Autres		secondaire	48		1		1				1	1	12	Droite	1	1	24	0.5							1	Positif	10	7	6	0	6	0	0									2007-11-07	Autres
2.11E+09	41	Cochin	Chapron		0										1	12	Droite	1	0									0		6	4.5	2.5	5.5	0	0	0									2007-11-13	Chapron
2.11E+09	34	Cochin	Chapron		primaire	36		1		0					1	120	Indeterminee	1	1	16	14							0		9	2	4	1.5	0	0	0									2007-11-19	Chapron
2.11E+09	25	Cochin	Chapron		0										0			2				20	0		0			0		9		0	6	0	1	0									2007-11-27	Chapron		2007-11-07	21
2.11E+09	36	Cochin	Chapron		0										1	24	Mediane	1	0									1	Positif	4	6	0	7	9	0	0									2007-12-03	Chapron
2.11E+09	28	Cochin	Chapron		0										1	18	Indeterminee	2				26	0		0			0		10	10	0	0	0	0	0									2007-12-03	Chapron
2.11E+09	28	Cochin	Autres		primaire	48		1	1	1	1				1			2							0			0		10	0	0	0	0	0	0									2007-12-05	Autres		2007-11-20	15
2.11E+09	36	Cochin	Chapron		secondaire	24		1		1	1				1	6	Mediane	1	0									0		6	0	0	3.5	7	0	0									2007-12-10	Chapron		2007-11-28	13
2.11E+09	31	Cochin	Chapron		0										1	10	Indeterminee	2				30	0		0			0		8	4	0	4	0	0	0									2007-12-17	Chapron
2.11E+09	41	Cochin	Chapron		0										0			0										0		2	0	0	0	0	0	0									2007-12-17	Chapron		2007-11-25	23
2.11E+09	38	Cochin	Chapron		0										0			2				26	0		0			0		6	6	0	0	0	0	0									2007-12-18	Chapron
2.11E+09	33	Cochin	Chapron		secondaire		1	1	1	1	1				0			1	1	17	11							1	Positif	6	0	0	4	0	0	0									2008-01-08	Chapron		2007-12-21	19
2.11E+09	26	Cochin	Chapron		0										1	96	Droite	2				17	1	6	0			1	Positif	9	4	5	9	3	0	0	9	23							2008-01-16	Chapron+Dousset
1.70E+09	37	Cochin	Chapron		0										1	8	Indeterminee	2				31	0		0			1	Positif	5	4.5	0	0	0	0	0									2008-01-29	Chapron
2.11E+09	22	Cochin	Chopin		0										1			2				20	1	12	1	21	0.5	0		8	5	8	0	0	0	0									2008-01-30	Chopin		2008-01-22	8
2.11E+09	28	Cochin	Chopin		0										1	36	Indeterminee	2				25	1	12	0			0		7	4	7	5	0	0	0									2008-02-04	Chopin		2008-01-08	28
2.21E+09	28	Cochin	Chapron		0										0			0										0		0	0	0	0	0	0	0									2008-02-05	Chapron		2008-01-17	20
2.11E+09	36	Cochin	Chopin		0										0			0										0		0	0	0	0	0	0	0									2008-02-11	Chopin		2008-01-25	17
9.95E+08	25	Cochin	Chapron												1	8	Indeterminee	1	1	19	6							1		6	0	7.5	0	0	0	0									2008-02-12	Chapron		2008-02-10	3
2.11E+09	30	Cochin	Chapron		0										1	12	Indeterminee	2				20	1	12	0			1	Positif	8.5	0	10	5	6	0	0	13	17							2008-02-13	Chapron+Dousset
1.91E+09	30	Cochin	Chapron		0										1	42	Gauche	2				15	0		0			0		6.5		10	7.5	0	0	0									2008-02-19	Chapron
2.11E+09	39	Cochin	Chapron		secondaire			1	1	1	1		1	1	1	18	Droite	2				37	0		0			0		8.5	6	2.5	5.5	0	0	1									2008-02-19	Chapron
1.70E+09	29	Cochin	Chapron		0										1	180	Indeterminee	1	1	20	4							1	Negatif	10	7	8	6	0	1	1									2008-02-25	Chapron		2008-02-13	13
2.11E+09	22	Cochin	Autres		0										1	72	Indeterminee	1	1	17	6							0		5	7	6	0	0	0	0									2008-02-27	Autres
2.21E+09	27	Cochin	Autres		0													2				9	0		0			0		10	4	0	0	0	0	0									2008-03-09	Autres		2008-03-01	18
2.11E+09	28	Cochin	Autres		0										1	36	Indeterminee	2				20	1	36	0			0		5	0	0	0	0	0	0									2008-03-11	Autres
2.11E+09	26	Cochin	Autres		0										1	24	Droite	1	0									1	Positif	9	5	7	10	0	0	0									2008-03-12	Autres
2.01E+09	35	Cochin	Autres		secondaire	24		1	1	1	1			1	0			1	0									0		6	0	0	5	0	0	0									2008-03-17	Autres
2.21E+09	29	Cochin	Chapron		0										0			1	0									0		5.5	0	4	0	0	0	0									2008-03-18	Chapron		2008-02-25	22
2.11E+09	34	Cochin	Chapron		primaire	18		1	1	0					0			1	0									0		9	0	0	1	0	0	0									2008-03-18	Chapron		2008-03-12	6
2.21E+09	25	Cochin	Chapron		0										1	5	Droite	1										0		3.5	0	2.5	2.5	0	0	0									2008-03-25	Chapron
2.11E+09	36	Cochin	Chapron		0										1	7	Droite	2				35	0		0			0		7.5	5.5	0	0	0	0	1									2008-03-25	Chapron		2008-03-04	21
2.21E+09	26	Cochin	Autres		0										0			0										0		0	0	0	0	0	0	0									2008-03-28	Autres		2008-03-08	20
1.40E+09	28	Cochin	Chapron		0										1	168	Indeterminee	1	0									1	Positif	10	7	4	10	7	1	0	11	14							2008-04-02	Chapron+Dousset
2.11E+09	28	Cochin	Chapron		0										1	60	Gauche	2				22	1	6				1	Positif	3.5	3.5	2	9	0	0	0	17	18							2008-04-16	Chapron+Dousset
2.11E+09	24	Cochin	Chapron		0										1	24	Droite	2				21	0		0			1	Positif	8	3	0	0	10	0	0									2008-04-16	Chapron+Dousset
1.80E+09	37	Cochin	Autres		secondaire										1		Bilaterale	1	1	17								0		5	0	0	0	0	0	0									2008-04-16	Autres		2008-03-29
1.80E+09	33	Cochin	Chapron		0										1	10	Gauche	1	0									0		5	7	7	0	0	0	0									2008-04-21	Chapron		2008-04-06	15
2.21E+09	18	cochin	Autres		0										1	12	Indeterminee	2				17	0		0			0		7	10	6	0	0	0	0									2008-04-22	Autres
1.20E+09	34	Cochin	Chopin		primaire	18		1	1	0					0			0										0		0	0	0	0	0	0	0									2008-04-29	Chopin		2008-04-23	6
2.21E+09	29	Cochin	Chapron		0										1	60	Droite	1	0									0		8	0	5	3	0	0	0									2008-05-20	Chapron		2008-05-03	17
2.21E+09	40	Cochin	Chapron		primaire	36		1		1	1		1	1	0			1	1	16	9							0		6	0	0	0	0	0	0									2008-05-27	Chapron		2008-05-13	15
2.11E+09	20	Cochin	Chopin		0										1		Indeterminee	1	0									1	Negatif	10	10	6	0	0	0	0									2008-05-27	Chopin
2.21E+09	27	Cochin	Chapron		0													1	0									0		4.5	10	0	0	0	0	0									2008-05-27	Chapron
2.11E+09	32	Cochin	Autres		0										0			0										0		0	0	0	0	0	0	0									2008-06-04	Autres		2008-05-20	15
2.11E+09	29	Cochin	Chapron		0										1	120	Indeterminee	1	1	18	0.5							1	Positif	10	4	6	7	5	0	0									2008-06-04	Chapron+Dousset
2.11E+09	34	Cochin	Chapron		0										1	120	Bilaterale	1	0									0		10	7	0	7	0	0	0									2008-06-11	Chapron+Dousset
2.21E+09	35	Cochin	Autres		primaire	48		1		0					0			1	0									0		5	2	0	2	0	0	0									2008-06-14	Autres		2008-04-29	47
2.21E+09	40	Cochin	Chapron		0										1	48	Bilaterale	2				36	1	12	0			0		7.5		3.5	5	0	1	0									2008-06-25	Chapron+Dousset
2.21E+09	29	Cochin	Chapron		0										0			1	0									0		6	0	0	0	7	0	0									2008-07-01	Chapron
2.21E+09	30	Cochin	Chopin		0										0			0										0		0	0	0	0	0	0	0									2008-07-01	Chopin		2008-05-13	47
2.11E+09	27	Cochin	Chapron		0										1	168	Indeterminee	1	1	15	11							1	Positif	7.5	0	2.5	10	0	0	0	3	16							2008-07-02	Autres
2.21E+09	40	Cochin	Autres		primaire	18		1		0					1	24	Mediane	1	0									0		2	0	0	0	0	0	0									2008-07-04	Autres		2008-06-24	11
1.91E+09	30	Cochin	Autres		primaire	30									1	180	Droite	1	1	16	3							1	Positif	7	3.5	6	0	0	0	0									2008-07-11	Autres		2008-06-15	26
8.99E+08	34	Cochin	Decuypere												1	48	Gauche	0										1	Positif	0	9	7	0	0	0	0									2008-07-18	Decuypere
2.11E+09	35	Cochin	Autres		primaire	36		1		1				1	1	36	Mediane	1	0									0		10	6	10	0	0	0	0									2008-07-28	Autres		2008-07-27	2
2.21E+09	32	Cochin	Chapron		primaire	24				0					1	48	Droite	1	0									0		7	7	7	8	0	0	0									2008-08-18	Chapron
2.11E+09	38	Cochin	Autres		0										1	12	Gauche	2				37	0		0			0		5	5	5	8	0	1	0									2008-09-29	Chapron		2008-08-29	32
2.21E+09	39	Cochin	Autres		secondaire	156		1	1	1				1	1	200	Droite	1	1	16	4							0		8	7	7	4	0	1	0									2008-10-03	Autres		2008-09-11	24
1.91E+09	25	Cochin	Chopin		0										1	24	Indeterminee	2				23	1	20	1	23	2	1	Positif	10	2	3	0	5	0	0	7	15							2008-10-07	Chopin
2.21E+09	36	Cochin	Foulot		0										1	12	Gauche	2				35	1	6	0			0		9	7	7	0	0	0	0									2008-10-08	Foulot		2008-05-01
2.21E+09	27	Cochin	Foulot		0										0			2				26	0		0			0		7	5	0	0	0	0	0									2008-10-08	Foulot		2008-10-01	8
2.11E+09	31	Cochin	Chapron		0										1	180	Indeterminee	1	1	19	11.5							1	Positif	7	5	4	5	3	1	0									2008-10-08	Chapron+Dousset
2.21E+09	38	Cochin	Chapron		0										1	6	Gauche	2				6	0		0			0		5	0	0	6	0	0	0									2008-10-13	Chapron
2.21E+09	22	Cochin	Chapron		0										1	18	Droite	2				19	1	6	0			1	Positif	9	7	3	10	4.5	1	0									2008-10-20	Chapron
1.80E+09	31	Cochin	Chopin		0										1	24	Droite	0										1	Negatif	0	0	8	0	0	0	0									2008-10-28	Chopin		2008-07-01	120
2.21E+09	38	cochin	Chapron		primaire	24		1		0					0			1	1	18	12							0		9	0	0	0	0	0	0									2008-11-03	Chapron		2008-10-12	22
2.21E+09	27	Cochin	Chapron		0										0			2				14	0		1	20	4	0		1.5	0	0	6	0	0	0									2008-11-03	Chapron			15
2.21E+09	34	Cochin	Decuypere		primaire	48		1		1					1	12	Mediane	0										0		0	6	6	0	0	0	0									2008-11-07	Decuypere		2008-10-25
2.21E+09	30	Cochin	Chapron		0										1	48	Indeterminee	2				18			1	18	12	1	Positif	8.5	5	0	9	0	1	0									2008-11-10	Decuypere
2.21E+09	39	Cochin	Foulot		primaire	28				0					1	14	Gauche	2				37	1	4				1	Positif	9	6	6	0	0	0	0	11	15							2008-11-12	Autres
2.11E+09	36	Cochin	Chapron		primaire	30		1	1	0								2				13	1	18	1	20	8	1	Positif	10	2.5	2	6	6	0	0									2008-11-12	Chapron+Dousset
1.60E+09	31	Cochin	Chopin		0										1	48	Mediane	2				25	1	24	1	26	4	1	Positif	10	4	4	6	0	0	0									2008-11-14	Chopin
1.80E+09	25	Cochin	Chapron		0										1	6	Gauche	1	0									1	Positif	7	5	0	0	0	0	0									2008-11-17	Chapron		2008-10-27	22
2.21E+09	25	Cochin	Chapron		0										1	6	Gauche	1	0									0		7	4	8	3.5	0	0	0									2008-11-25	Chapron		2008-11-17	9
2.21E+09	32	Cochin	Autres		0										1	1	Indeterminee	2				32	0		0			0		8	0	0	0	0	0	0									2008-12-04	Autres		2008-11-10	24
2.21E+09	29	Cochin	Decuypere		primaire	24	1	1	1	0					1	24	Bilaterale	1	1	18	10							1	Positif	9	5	3	0	3	0	0									2008-12-19	Decuypere		2008-11-21	30
2.21E+09	37	Cochin	Autres		0										1	120	Droite	1	0									1	Positif	10	5	8	10	0	0	0	13	20							2008-12-31	Autres
2.11E+09	38	Cochin	Autres												0			2				38	1	12	0			0		9	0	0	0	0	0	0									2009-01-08	Autres		2008-12-28	11
2.21E+09	36	Cochin	Decuypere		0										1			2				23	0		0			0		3	0	4	2	0	0	0									2009-01-09	Decuypere		2008-12-02
2.21E+09	18	cochin	Chapron		0										1	6	Droite	2				17	0		0			0		6	9	5	0	0	0	0									2009-01-12	Chapron
2.21E+09	37	Cochin	Chapron		0										1	48	Droite	1	0									0		7.5	7.5	0	3.5	0	0	0									2009-01-12	Chapron		2008-12-24	20
9.95E+08	33	Cochin	Chapron		secondaire	12				0					0			1	0									0		6.5	5	0	0	0	0	0									2009-01-19	Chapron		2009-01-05	14
2.21E+09	36	Cochin	Chapron		0										0			1	0									0		6	0	0	4	0	0	0									2009-01-26	Chapron		2009-01-02	25
2.21E+09	29	Cochin	Chapron		0										1	14	Gauche	1	0									1	Positif	7	7	0	0	0	0	0									2009-01-26	Autres
2.21E+09	25	Cochin	Chapron		0										1	120	Droite	2				15	1	36	1	20	5	1	Negatif	10	6	5	8	9	0	0									2009-02-04	Chapron+Dousset
1.80E+09	31	Cochin	Chapron		0										1	9	Gauche	2				20	0		0			0		6	10	0	8.5	0	0	0									2009-02-09	Chapron		2009-01-22	19
2.21E+09	30	Cochin	Chapron		0										1	84	Indeterminee	2				23	1	12	1	17	12	0		10	1	0	2	3	1	0	11	19							2009-02-11	Chapron+Dousset
2.21E+09	36	Cochin	Chapron		primaire	18		1		0					1	12	Gauche	2				35	0		0			0		8	0	0	0	0	0	0									2009-02-17	Chapron		2009-02-01	17
2.21E+09	29	Cochin	Decuypere		0										1	3	Gauche	1	0									1	Positif	5	9	10	6	0	0	0									2009-02-20	Decuypere		2008-12-25	58
2.31E+09	31	Cochin	Chapron		primaire	72		1	1	1		1	1	1	0			2				25	0		0			0		5	7	6	6	0	1	0									2009-03-24	Chapron
2.21E+09	32	Cochin	Chapron		primaire	24		1	1	0					0			1	0									0		4	0	0	3	0	0	0									2009-03-30	Chapron		2009-03-02	28
2.31E+09	24	Cochin	Chapron		0										1	12	Gauche	2				23	0		0			0		5.5		4	6.5	0	0	0									2009-03-30	Chapron		2009-03-16	15
2.21E+09	26	Cochin	Autres		primaire	48		1		1	1		1		0			1	0									0		6	0	0	0	0	0	0									2009-04-03	Autres		2009-03-23	12
2.21E+09	38	Cochin	Chapron		0										1	18	Gauche	1	0									1	Positif	8	5	4.5	6	0	0	0									2009-04-06	Chapron
2.31E+09	29	Cochin	Chapron		0										0			1	0									0		4	7	0	1	0	0	0									2009-04-06	Chapron
2.21E+09	26	Cochin	Chapron		0										1	24	Indeterminee	2				25	1	6	0			0		8	5	4	8	2	0	0									2009-04-08
2.21E+09	25	Cochin	Chapron		0										0			2				21	0		0			0		8	0	3	0	0	0	0									2009-04-27	Chapron		2009-04-16
2.31E+09	33	Cochin	Chapron		0										0			1	0									0		7	4.5	0	7	0	0	0									2009-05-11	Autres		2009-04-22	18
1.91E+09	25	Cochin	Autres		0										1		Gauche	1	1									0		8	6	6	0	0	0	0									2009-05-14	Autres		2009-05-01	13
2.31E+09	32	Cochin	Chapron		primaire										0			1										0		2	0	0	0	0	0	0									2009-05-18	Chapron		2009-05-02	16
2.31E+09	33	Cochin	Chapron		0										0			0										0		3	0	0	0	0	0	0									2009-05-19	Chapron		2009-05-13	6
2.31E+09	24	Cochin	Chapron		0										0			1	0									0		3.5	6	0	0	0	0	0									2009-05-19	Chapron		2009-05-11	9
4.95E+08	29	Cochin	Decuypere		primaire	24		1		0					0			2				24	0		0			0		6	0	0	0	0	0	0									2009-05-22	Decuypere		2009-05-11	11
2.31E+09	28	Cochin	Chapron		secondaire	36		1		0					0			1	0									0		9	0	5	0	0	0	0									2009-05-25	Chapron		2009-05-10	15
2.31E+09	24	Cochin	Foulot		0										1	12	Gauche	1	1	16	4							0		7	0	8	8	0	0	0									2009-06-10	Autres
2.31E+09	24	Cochin	Chapron		0										1	6	Gauche	1	0									0		10	7.5	7	8.5	8	0	0									2009-06-23	Chapron
1.91E+09	38	Cochin	Chapron		0										1	96	Gauche	1	1	16	17							1	Positif	9	4	7	8	0	1	0	12	14							2009-06-24	Chapron+Dousset
2.21E+09	40	Cochin	Chapron		0													1	0									1	Positif	7.5	7.5	3.5	6	0	0	0									2009-06-24	Chapron+Dousset
2.31E+09	23	Cochin	Chapron		0										0			0										0		1	0	0	1	0	0	0									2009-06-30	Chapron
2.21E+09	21	Cochin	Chapron		0										1	36	Mediane	0										0		8		1	0	0	0	0									2009-07-06	Chapron		2009-06-15	22
2.31E+09	29	Cochin	Foulot		0										0			1	0									0		8	6	0	5	0	0	0									2009-07-09	Foulot
2.31E+09	27	Cochin	Chapron		primaire	24									1	12	Indeterminee	1	0									0		8	8	0	4	0	0	0									2009-08-18	Chapron		2009-07-28	22
2.11E+09	32	Cochin	Chapron		0										1	12	Gauche	2				30	1	6	0			1	Positif	5	0	6	2	0	0	0									2009-09-21	Chapron
2.31E+09	22	Cochin	Decuypere		primaire	48		1	1	1	1		1	1	1	24	Droite	2				20	0		0			0		2	9	2	0	0	0	0									2009-09-28	Decuypere		2009-07-06
2.31E+09	36	Cochin	Chapron		0										1	24	Droite	2				34	1	4	0			0		7.5	7.5	4.5	5	0	0	0									2009-09-28	Chapron
2.21E+09	28	Cochin	Chapron		0										1	48	Bilaterale	2				24	0		0			1	Positif	6	8	0	0	0	0	0									2009-09-30	Chapron
2.31E+09	35	Cochin	Chapron		0										0			0										1	Positif	0	0	0	0	0	0	1									2009-10-02	Chapron
9.95E+08	27	Cochin	Chapron		0										1	60	Indeterminee	2				22	0		0			0		8	6	0	9	6	0	0									2009-10-05	Chapron
2.21E+09	30	Cochin	Autres		primaire	48		1	1	1			1	1	1	12	Gauche	1	1	16	3							0		10	5	3	6	0	0	0	10	20							2009-10-07	Chapron+Dousset
2.21E+09	39	Cochin	Chapron		0										1	12	Droite	2				38	1	6	0			0		7	5	1	6	4	0	0									2009-10-12	Chapron
2.11E+09	24	Cochin	Autres		0										1	24	Gauche	1	1	18	6							0		10		4	8	0	0	0									2009-10-14	Autres
2.21E+09	39	Cochin	Chapron		0										1	48	Indeterminee	1	0									1	Positif	8	4.5	0	0	0	0	0									2009-10-20	Chapron
1.91E+09	30	Cochin	Decuypere		0										1	6	Gauche	0										1	Positif	0	9	8	0	0	0	0									2009-10-26	Decuypere
2.21E+09	27	Cochin	Chapron		0										1	3	Gauche	1	0									1	Positif	9	7	0	4	0	0	0									2009-10-27	Chapron
2.31E+09	39	Cochin			0										0			2				36			0			0		10	2	0	2	0	0	0									2009-11-02	Chapron		2009-10-02	30
2.31E+09	22	Cochin	Autres		0										1	24	Droite	2				20	0		0			0		10	8	7	5	0	1	0	3	14							2009-11-04	Autres
1.60E+09	36	Cochin	Chapron		0										1	18	Gauche	1	0									0		8		5	10	0	1	0									2009-11-04	Chapron+Dousset
2.31E+09	37	Cochin	Decuypere		0										1	36	Gauche	1	1	16	20							1	Positif	6	10	6	7	0	0	0									2009-11-10	Decuypere		2009-10-15
2.31E+09	24	Cochin	Chapron		primaire	18									1	120	Droite	1	0									0		7.5	5	5	3	0	0	0									2009-11-23	Chapron		2009-10-30	24
2.31E+09	31	Cochin	Chapron		primaire			1		1	1		1					1	0									0		5	4	0	0	0	0	0									2009-11-24	Chapron		2009-11-11	14
2.31E+09	35	Cochin	Chapron		0										1	132	Mediane	0										1	Positif	3	6	9	10	0	0	0									2009-12-08	Chapron		2009-11-11	28
2.31E+09	27	Cochin	Chapron		0										1	96	Gauche	1	1	15	12							0		6	6	7	8	0	0	0									2009-12-10	Chapron+Dousset
2.31E+09	28	Cochin	Chapron		0										1	5	Gauche	2				20	0		0			0		6.5	0	0	5	0	0	0									2009-12-14	Chapron
2.21E+09	25	Cochin	Chapron		0										1	12	Indeterminee	2				22	1	6	1	23	0.5	1	Positif	8	2	0	8.5	0	0	0									2010-01-06	Chapron+Dousset
1.70E+09	40	Cochin	Chapron		0										1	2	Gauche	1	0									0		8	3	0	4	0	0	0									2010-01-11	Chapron		2010-01-07	4
2.31E+09	35	Cochin	Chapron		0										0			1	0									0		6	0	0	0	0	0	0									2010-01-18	Chapron		2009-12-26	24
2.31E+09	36	Cochin	Chapron		0										1	12	Mediane	1	1	17	16							0		4	10	0	0	0	0	0									2010-01-19	Chapron
2.31E+09	21	Cochin	Chapron		0										1	120	Indeterminee	1	1	16	5							1	Positif	10	10	6	7	8	0	0									2010-01-20	Chapron+Dousset
1.91E+09	30	Cochin	Chapron		primaire	36		1	1	1	1							1	0									1	Positif	6	0	0	0	0	0	0									2010-01-26	Chapron		2010-01-06	21
2.41E+09	31	Cochin	Chapron		0										1	60	Gauche	2				25	0		0			1	Positif	8	7	5	6.5	0	0	0									2010-02-01	Chapron+Dousset
2.31E+09	30	Cochin	Autres		0										1	12	Bilaterale	1	1	10	20							0		10	0	10	10	0	1	0									2010-02-03	Autres
2.31E+09	31	Cochin	Decuypere		0										1	62	Indeterminee	1	0									1	Positif	10	5	0	6	0	1	0	11	15							2010-02-17	Autres
2.31E+09	32	Cochin	Chapron		primaire	48		1		1				1				2				28	1	24	0			0		10	5	2	7.5	0	0	0	11	17							2010-02-17	Chapron+Dousset
2.31E+09	38	Cochin	Foulot		0										0			0										0		0	0	0	0	5	0	0									2010-03-03	Foulot		2010-02-17
2.31E+09	33	Cochin	Chapron		0										1	24	Gauche	1	1	17	6							1	Positif	10	10	7	0	0	0	0	9	15							2010-03-10	Autres
2.31E+09	26	Cochin	Chapron		0										1	60	Indeterminee	1	1	16	8							1	Positif	8	7	6	7	6	0	1									2010-03-17	Chapron+Dousset
2.21E+09	37	Cochin	Chapron		secondaire	12		1		0					0			0										0		4	0	0	0	0	0	0									2010-03-22	Chapron		2010-03-13	10
2.31E+09	32	Cochin	Chapron		primaire	24									0			2				22	0		0			0		7	0	0	0	0	0	0									2010-03-23	Chapron		2010-03-15	9
2.31E+09	29	Cochin	Chapron		0										1	6	Bilaterale	1	0											4	8	6	0	0	0	0									2010-03-24	Foulot
2.21E+09	32	Cochin	Chapron		0										1	6	Gauche	2				29	0		0			1	Negatif	5	4.5	0	7	0	0	0									2010-03-29	Chapron		2010-03-19	11
2.41E+09	29	Cochin	Chapron		secondaire	60	1			1	1				1	84	Bilaterale	2				22	0		0			0		5	0	0	0	0	0	0									2010-04-06	Chapron		2010-03-21	17
2.41E+09	31	Cochin	Autres		0										0			1	0									0		8	5	0	0	0	0	0									2010-04-16	Autres		2010-03-26	22
2.21E+09	27	Cochin	Chapron		primaire	36		1		0					1	4	Droite	2				26	1	3	0			0		9	4	4	0	0	0	0									2010-04-20	Chapron		2010-04-13	8
2.31E+09	28	Cochin	Autres		0										1			1	0									0		10	10	10	10	0	1	0									2010-04-21	Autres
2.41E+09	28	Cochin	Chapron												1	4	Droite	0										0		3	5	3.5	0	0	0	0									2010-04-26	Chapron
2.41E+09	34	Cochin	Chapron		secondaire	12		1	1	0					0			1	1	14	14							0		6	0	0	1	0	0	0									2010-04-27	Chapron
2.31E+09	26	Cochin	Autres		secondaire	15				0					1	15	Gauche	1	1	14	10							0		10	6	5	10	0	1	0	13	18							2010-04-28	Autres
2.31E+09	37	Cochin	Chapron		0													2				27	1	24	0			1	Positif	9	4	0	9	0	0	0									2010-04-28	Chapron+Dousset
2.41E+09	35	Cochin	Chapron		primaire	18									0			0										0		3.5	0	0	0	0	0	0									2010-05-17	Chapron		2010-05-03	15
2.31E+09	38	Cochin	Chapron		secondaire	120		1	1	1				1	1	48	Droite	2				32	0		0			1	Positif	10	6	5	4	0	1	0									2010-05-19	Autres
2.41E+09	27	Cochin	Chapron		0										1	12	Droite	2				25	1	12	0			0		8	10	0	5.5	0	0	0									2010-05-25	Chapron
2.31E+09	30	Cochin	Chapron		0										1	3	Droite	0										0		5	10	6	0	0	0	0									2010-06-06	Autres
2.21E+09	35	Cochin	Autres		primaire	48		1	1	1				1	1	48	Gauche	1	0									1	Positif	3	0	4	5	0	0	0									2010-06-30	Autres
2.41E+09	28	Cochin	Chapron		0										1	6	Gauche	1	0									0		7	5	0	4	0	0	0									2010-07-12	Chapron		31/06/2010	13
2.41E+09	29	Cochin	Autres		primaire	12		1	1	0					1	60	Indeterminee	1	0									0		8	0	0	0	0	0	0									2010-08-04	Autres		2010-08-03	1
2.41E+09	30	Cochin	Chapron		primaire	18		1		0					1	180	Bilaterale	1	0						0					10	0	7	0	0	0	0									2010-08-17	Chapron		2010-08-01	17
2.41E+09	39	Cochin			0										0			0										0		3	0	0	0	0	0	0									2010-08-30	Chapron		2010-08-22	9
2.41E+09	27	Cochin	Chapron		0										1	3	Droite	2				18	1	3	0			0		8	5	0	5	0	1	0									2010-09-01	Chapron+Dousset
2.31E+09	38	Cochin	Chapron		secondaire	120				1	1		1	1	1	24	Droite	1	1	17	15							1	Positif	7	4	7	8	0	0	0									2010-09-06	Chapron
2.41E+09	23	Cochin	Decuypere		0										1	24	Bilaterale	1	0									1	Positif	10	0	6	9	0	1	0									2010-09-10	Decuypere		2010-09-08
2.41E+09	27	Cochin	Chapron		primaire			1							0			2				26	0		0			0		8	7	0	0	0	0	0									2010-09-14	Chapron		2010-09-01	14
2.41E+09	25	Cochin	Autres		0										1	12	Mediane	1	1	14	11							1	Positif	9	6	0	0	0	0	0									2010-09-17	Autres		2010-09-01	16
2.41E+09	29	Cochin	Chapron		0										1	72	Gauche	2				25	0		0			0		8	0	5.5	6.5	7	0	0									2010-09-21	Chapron		2010-09-11	11
1.50E+09	36	Cochin	Chapron		0										1	60	Bilaterale	2				23	0		0			1	Positif	5	7	0	0	0	0	0									2010-09-21	Chapron
2.11E+09	30	Cochin	Chapron		0										0			0										0		0	3.5	0	0	0	0	0									2010-09-27	Chapron
2.41E+09	35	Cochin	Chapron		primaire	24		1	1	1			1	1	1	24	Indeterminee	2				33	0		0			0		7	0	0	1	7	0	0									2010-10-01	Chapron
2.41E+09	36	Cochin	Chapron		0										0			0										0		3	0	0	0	0	0	0									2010-10-04	Chapron		2010-10-02
2.41E+09	33	Cochin	Chapron		primaire	18		1	1	0								2				30	0		0			0		6	0	4	0	0	0	0									2010-10-04	Chapron		2010-09-23
2.41E+09	24	Cochin	Chapron		0										1	6	Gauche	2				23	0		0			0		8	10	0	0	0	0	0									2010-10-04	Chapron
1.00E+09	38	Cochin			0										1		Droite	1	0									0		6	0	4	0	0	0	0									2010-10-14	Autres		2010-10-06	8
2.41E+09	36	Cochin	Chapron		0										1	36	Indeterminee	1	0									0		8	6	0	4	0	0	0									2010-10-18	Chapron
2.41E+09	38	Cochin	Chapron		0										0			1	0									0		6	0	0	0	0	0	0									2010-10-19	Chapron		2010-08-15
1.50E+09	40	Cochin	Chapron		primaire	48		1	1	1	1				0			1	0									0		8	5	0	0	0	1	0									2010-10-19	Chapron		2010-10-01	19
2.21E+09	22	Cochin	Decuypere		0										1	36	Indeterminee	1	0									0		9	6	0	5	0	0	0									2010-10-27	Chapron+Dousset
2.41E+09	18	cochin	Chapron		0										1	48	Droite	1	1	18	0.5							1	Negatif	7		0	0	0	0	0									2010-11-02	Chapron
2.41E+09	32	Cochin	Chapron		primaire	36				1	1		1		1	36	Droite	1	0									1	Positif	8	0	7	0	0	0	0									2010-11-03	Chapron+Dousset
2.31E+09	36	Cochin	Autres		0										1	24	Gauche	2				20	0		0			1	Positif	7	0	3	6	0	1	0									2010-11-04	Autres
2.41E+09	29	Cochin	Chapron		primaire			1	1	0					1	120	Bilaterale	1	0									0		9	2	0	0	0	0	0									2010-11-16	Chapron		2010-11-03	13
2.41E+09	30	Cochin	Autres		0										1			1	0									1	Positif	9	9	0	8	0	1	0									2010-11-17	Autres
2.01E+09	30	Cochin	Chapron		0										1	12	Droite	1	0									0		9	0	6	10	0	0	0									2010-11-24	Chapron+Dousset
2.41E+09	23	Cochin	Chapron		0										1	60	Droite	1	0									0		5	6	3	4	0	0	0									2010-11-29	Chapron		2010-11-14	16
2.41E+09	36	Cochin	Chapron		0										1	24	Gauche	1	0									1	Positif	7	5.5	8.5	4.5	0	0	0									2010-11-30	Chapron
2.41E+09	30	Cochin	Chapron		primaire	18									1		Droite	1	1	17	11							1	Positif	9	7	3.5	9.5	3.5	0	0									2010-12-08	Chapron+Dousset
2.41E+09	26	Cochin	Autres		0										1	24	Bilaterale	1	1	19	6							0		6	9	7	7	0	0	0									2010-12-08	Autres
2.41E+09	27	Cochin	Chapron		primaire	18		1		1	1		1		1	12	Droite	1	1	17	9							0		6	4	0	4	0	0	0									2010-12-14	Chapron		2010-12-03	12
2.41E+09	27	Cochin	Chapron		0										1	4	Gauche	1	0									0		7	0	5	0	0	0	1									2010-12-20	Chapron		2010-12-08	13
2.41E+09	27	Cochin	Chapron		secondaire	30				0					1	24	Indeterminee	1	0									0		10	6.5	7	0	0	0	0									2010-12-21	Chapron		2010-12-11	11
2.41E+09	41	Cochin	Chapron		0										1	8	Gauche	0										0		6.5	0	0	3	0	0	0									2010-12-29	Chapron+Dousset
2.41E+09	21	Cochin	Chapron		0										1	3	Indeterminee	2				16	0		0			0		9		1	5	7	0	0									2011-01-03	Chapron
2.41E+09	27	Cochin	Chapron		0										1	24	Indeterminee	1	0									0		8	7	5	4	0	0	0									2011-01-04	Chapron		2010-12-17	19
2.41E+09	39	Cochin	Autres		0										0			0										0		4	0	0	0	0	0	0									2011-01-10	Autres
2.21E+09	37	Cochin	Chapron		primaire	28			1	1	1				0			1	1	16	10							0		6.5	0	0	0	0	0	0									2011-01-11	Chapron		2011-01-01	12
1.80E+09	21	Cochin	Autres		0										1	2	Droite	2				22	0		0			1	Positif	5	0	5	0	0	0	0									2011-01-21	Autres
2.41E+09	29	Cochin	Chapron		0										1	12	Droite	0										0		1	2	0	0	0	0	0									2011-01-24	Chapron		2011-01-09	16
2.41E+09	31	Cochin	Chapron		primaire	36		1	1	1	1		1	1	0			0										0		3	5	0	0	0	0	0									2011-01-24	Chapron		2011-11-01	25
2.41E+09	28	Cochin	Chapron		primaire	12				0					0			0										0		3	0	0	0	8.5	0	0									2011-02-07	Chapron
2.41E+09	28	Cochin	Chapron		0										1	24	Indeterminee	1	1	16	10							0		9	3	0	6.5	3.5	0	0									2011-02-07	Chapron
2.41E+09	37	Cochin	Autres		0										0			1	0									0		5	0	0	0	0	0	0									2011-02-10	Autres
2.51E+09	31	Cochin	Chapron		primaire	18		1							1	24	Droite	1	1	16	13							0		7	6	7	0	0	0	0									2011-02-13	Chapron
2.61E+09	31	Cochin	Chapron		0										1	72	Mediane	2				25	0					1	Positif	4	3	1	4	0	0	0									2011-02-20	Chapron
2.51E+09	29	Cochin	Chapron		primaire	36	1	1	1	1	1		1					1	1	19	7							0		7	5	0	2	0	0	1									2011-02-22	Chapron
2.41E+09	39	Cochin	Foulot		0										1	2	Gauche	1	0									0		4	0	5	0	0	0	0									2011-02-22	Foulot		2010-12-25
2.11E+09	35.5	Cochin	Chapron		primaire	48				1				1	0			1	0									1	Positif	6.5	6.5	0	0	0	0	0									2011-02-23	Chapron+Dousset
9.95E+08	35	Cochin	Chapron		0										1	9	Mediane	2				35	0		0			1	Positif	9	0	0	0	9	0	0									2011-02-28	Chapron
2.41E+09	32	Cochin	Autres		primaire			1	1	1				1	1		Droite	1	0									1	Positif	2	7	10	9	0	0	0									2011-03-02	Autres
2.21E+09	30	Cochin	Chapron		primaire	24									0			1	0									0		6.5	3.5	4.5	3.5	0	0	0									2011-03-08	Chapron		2011-02-24	13
2.51E+09	32	Cochin	Chapron		secondaire	12				0					0			1	0									0		5	0	3	3	0	0	0									2011-03-08	Chapron		2011-02-17	20
7.93E+08	41	Cochin	Chapron		0										1	12	Gauche	2				35	1	12	0			0		8	0	7	9	0	1	0									2011-03-09	Chapron+Dousset
2.51E+09	38	Cochin	Chapron		0										1	12	Mediane	0										0		1	0	4	1	8	1	0									2011-03-14	Chapron		2011-03-02	13
2.51E+09	38	Cochin	Chapron		0										0			2				30	0		0			0		6	0	0	3	0	0	0									2011-03-14	Chapron		2011-03-12	3
2.41E+09	23	Cochin	Chapron		0										0			2				17	0		0			0		5		0	0	0	0	0									2011-03-14	Chapron
2.51E+09	33	Cochin	Autres		primaire	12				0					1	3	Mediane	1	1	14	19							1	Positif	6	6	0	5	6	0	0									2011-03-15	Autres		2011-02-17	26
2.31E+09	30	Cochin	Chapron		0										1	24	Droite	2				28	1	6	0			1	Positif	8	7	0	7	0											2011-03-30	Chapron+Dousset
2.31E+09	29	Cochin	Chapron		primaire	24		1	1	1	1				1	6	Droite	1	1	15	12							1	Positif	8	0	6	7	0	0	0									2011-03-31	Chapron+Dousset
2.51E+09	28	Cochin	Foulot		primaire	18		1	1	0					1			1	0									0		6	3	6	6	0	0	0									2011-03-31	Foulot		2011-03-16	16
2.51E+09	36	Cochin	Chapron		primaire	18									0			1	1	17	3									2	5	1	4	0	0	0									2011-04-04	Chapron		2011-03-18	18
2.51E+09	28	Cochin	Chapron		0										1	6	Droite	1	1	21	2							1	Positif	8	6	0	5	0	0	1									2011-04-04	Chapron
2.41E+09	27	Cochin	Chapron		0										1	120	Bilaterale	1	1	18	4							0		9	8	0	8	0	0	0									2011-04-06	Chapron+Dousset
2.41E+09	26	Cochin	Chapron		0													1	0									0		8	0	6	7	0	0	0									2011-04-13	Chapron+Dousset
3.94E+08	21	Cochin	Autres		0										0			2				18	0		0			0		5	0	0	0	0	0	0									2011-04-26	Autres		2011-04-05	22
2.51E+09	27	Cochin	Autres		primaire	72		1	1	0					1	24	Gauche	1	1	12	10							1	Positif	8	6	6	6	0	0	0									2011-04-27	Autres
2.51E+09	27	Cochin	Autres		0										0			1	0									0		10	8	5	8	8	0	0									2011-05-05	Autres
2.51E+09	27	Cochin	Chapron		0													1	1	14	10							0		8	7	0	4	3.5	0	0									2011-06-06	Chapron		2011-05-25	13
2.51E+09	29	Cochin	Decuypere		primaire	24		1	1	0					0			0										0		0	0	0	0	0	0	0									2011-06-10	Decuypere		2011-05-15	35
2.41E+09	37	Cochin	Chapron		primaire	48			1	1				1	1	180	Bilaterale	1	1	15	17							1	Positif	7	9	0	7	0	0	0									2011-06-15	Chapron+Dousset
2.41E+09	25	Cochin	Chapron		0										1	24	Indeterminee	1	1	16	9							1	Positif	7	10	0	0	0	0	0									2011-06-20	Chapron
1.91E+09	31	Cochin			0										1	12	Indeterminee	2				26	0		0			0		7		4	0	0	0	0									2011-06-24	Autres		2011-06-11	14
2.51E+09	28	Cochin	Chapron		0										1	12	Gauche	2				27	1	12	0			0		9	5	5	4	0	0	0									2011-06-27	Chapron
2.51E+09	29	Cochin	Chapron		0										0			0										0		3	4	3	0	0	0	0									2011-07-05	Chapron
2.51E+09	27	Cochin	Autres		0										0			2				25	1	12				0		7	5	0	0	0	0	0									2011-07-15	Autres
2.31E+09	40	Cochin	Chapron		0										1	6	Gauche	0										0		0	0	0	0	0	0	0									2011-07-19	Chapron
2.11E+09	28	Cochin	Autres		primaire	24			1	1		1			1	96	Bilaterale	2				19	0		1	24	4	1	Negatif	10	8	6	4	4	0	0									2011-07-28	Autres
1.40E+09	33	Cochin	Chapron		0										1	144	Mediane	1	0									1	Positif	8	8	0	4	0	0	0									2011-08-22	Chapron		2011-08-01	22
2.51E+09	35	Cochin	Chapron		0										0			0										0		4	0	0	0	0	0	0									2011-08-30	Chapron		2011-08-12	19
2.51E+09	27	Cochin	Chapron		0										1	108	Gauche	1	0									0		7	9	5	7	0	0	0									2011-09-19	Chapron
1.10E+09	34	Cochin	Autres		0										0			2				17	1	3	1	33	1	1	Positif	0	4	0	3	0	0	0									2011-09-22	Autres
2.51E+09	30	Cochin	Chapron		primaire	12		1		0					0			0										0		6	0	0	7	0	0	0									2011-09-26	Chapron		2011-09-10	132
2.51E+09	34	Cochin	Chapron		secondaire	30									1	8	Indeterminee	1	0									0		6.5	1	4	2	0	0	0									2011-10-03	Chapron		2011-09-03	30
2.51E+09	33	Cochin	Chapron		secondaire	18		1	1	1	1				0			0										0		4	0	0	0	0	0	0									2011-10-04	Chapron		2011-09-12	22
2.51E+09	29	Cochin	Chapron		0										1	180	Gauche	1	1	15	13							1	Positif	9	7	0	7	0	0	0									2011-10-05	Chapron
2.51E+09	33	Cochin	Chapron		0										1	24	Mediane	2				31	0		0			0		8		0	0	0	1	0									2011-10-10	Chapron		2011-10-03	8
2.51E+09	25	Cochin			0										1	60	Indeterminee	1	0									1	Positif	6.5		0	4.5	0	0	0									2011-10-11	Chapron
2.21E+09	34	Cochin	Chapron		0										1	48	Gauche	1	0									0		5	7	0	6	0	0	0									2011-10-17	Chapron		2011-10-14	4
1.91E+09	38	Cochin	Chapron		0										0			0										0		2	0	0	0	0	0	1									2011-10-17	Chapron		2011-09-22	26
2.51E+09	27	Cochin	Chapron		0										1	26	Droite	2				27	1	12	0			1	Positif	8	10	4	10	3	0	0									2011-10-18	Chapron
2.51E+09	29	Cochin	Chapron		0										1	60	Mediane	2				27	0		1	27	1	0		7	9	0	4	9	0	0	9	12							2011-10-19	Chapron
2.41E+09	40	Cochin	Chapron		primaire	72				1				1	1	72	Indeterminee	2				19	1	72	0			1	Positif	10	0	5	6	0	1	0									2011-10-20	Chapron+Dousset
2.51E+09	31	Cochin	Chapron		0										1	36	Mediane	2				25	1	6	0			1	Positif	9	5	4	3	0	0	0									2011-10-26	Chapron+Dousset
2.21E+09	23	Cochin	Chapron		secondaire	24		1	1	0					1	6	Bilaterale	2				15	1	6	0			1	Positif	7	4	5	0	0	0	0	3	17							2011-10-28	Autres		2011-10-09	20
2.51E+09	30	Cochin	Chapron		0										1	36	Gauche	1	1	16	9							1	Positif	9	5	8	0	0	0	0									2011-11-10	Chapron		2011-11-01	10
2.51E+09	26	Cochin	Autres		0										0			0										0		0	0	0	3	0	0	0									2011-11-14	Chapron
1.30E+09	29	Cochin	Chapron		0										1	156	Gauche	1	0									0		7	8	6	0	0	0	0									2011-12-06	Chapron
2.01E+09	38	Cochin	Borghese		primaire	24		1	1	0					0			1	0									0		7	0	0	0	0	0	0									2011-12-07	Borghese
1.50E+09	30	Cochin	Autres		0										1	24	Gauche	1	1	16	14							1	Positif	6	6	8	2	0	0	0									2011-12-27	Autres
2.51E+09	26	Cochin			0										1	24	Mediane	2				24	0		0			0		7	0	5	7	7	0	0									2012-01-03	Chapron
2.51E+09	30	Cochin	Chapron		0										1	24	Droite	1	1	19	4							0		9	3	5	7	0	1	0									2012-01-04	Autres
2.61E+09	25	Cochin	Santulli		0										1	36	Mediane	1	1	12	3							0		9	8	0	5	0	0	0	8	15							2012-01-09	Autres
2.51E+09	26	Cochin	Chapron		0										1	24	Gauche	1	1	14	10							1	Positif	10	8	7	9.5	0	1	0	4	12							2012-01-11	Chapron
2.51E+09	33	Cochin	Chapron		0										0			0										0		1	0	0	0	0	0	0	3	11							2012-01-16	Chapron		2011-12-29	19
1.70E+09	32	Cochin	Chapron		0													2				23			0			1	Positif	6	3	0	2	0	0	0	1	15							2012-01-17	Chapron
2.81E+09	31	Cochin	Santulli		primaire	24		1	1	0					0			1	1	16	11							0		4	4	0	0	0	0	0			0	0	0		0		2012-01-21	Santulli		2014-12-24	7
2.51E+09	35	Cochin			0										0			2				23			0			0		2	0	5	0	0	0	1	10	16							2012-02-13	Chapron		2012-01-22	23
1.91E+09	38	Cochin	Chapron		secondaire	14		1		1	1				0			0										0		2	0	0	0	0	0	0									2012-02-13	Chapron		2012-01-25	20
2.51E+09	31	Cochin	Autres		secondaire	36		1	1	1	1				0			2				20	0		0			0		8	5	0	0	0	0	0									2012-02-17	Autres		2012-01-28	20
2.51E+09	30	Cochin			primaire	18		1		0					0			2				28	0		0			0		8	0	1	0	0	0	0									2012-02-20	Chapron		2012-02-10	11
2.61E+09	32	Cochin	Chapron		0										1	36	Mediane	1	1	17	10							0		3	3	0	0	8	0	1	13	16							2012-02-21	Chapron
2.51E+09	23	Cochin	Chapron		0										1	8	Gauche	1	1	13	10							1		1	3	0	0	6	0	0									2012-02-21	Chapron
2.61E+09	34	Cochin	Chapron		primaire	30		1	1	0					0			1	0									0		7	0	2	0	0	0	0									2012-02-27	Chapron		2011-02-06	21
2.61E+09	32	Cochin	Chapron		0										1	12	Droite	1	0									0		6	10	6	4	0	0	0									2012-02-28	Chapron		2012-02-24	5
2.51E+09	38	Cochin	Chapron		0										1	24	Droite	2				20	0		0			0		8	5	7	8	4	0	0									2012-03-05	Chapron
1.70E+09	29	Cochin	Chapron		primaire	24		1		1	1				1	220	Mediane	1	1	18	4							0		8	0	2	3	0	0	0									2012-03-05	Chapron
2.11E+09	33	Cochin	Chapron		primaire	12		1		0					0			1	1	23	1							0		8	10	0	0	0	0	0									2012-03-05	Chapron		2012-02-20	15
2.61E+09	30	Cochin	Chapron		0										1	18	Mediane	1	0									0		5	1	0	0	8	0	0	2	12							2012-03-06	Chapron
2.51E+09	36	Cochin	Chapron		primaire	12	1			0					1	6	Droite	2				34	0		0			0		10	5	4	2	0	0	0									2012-03-12	Chapron
2.61E+09	39	Cochin	Chapron		0										0			2				35	0		0			0		7	0	0	0	0	1	0									2012-03-19	Chapron		2012-02-25	23
2.31E+09	27	Cochin	Chapron		0										1	120	Indeterminee	1	0									1	Positif	6	0	6	2	0	0	0									2012-03-30	Autres		2012-03-15	16
2.61E+09	27	Cochin	Chapron		0										0			2				16	1	24	0			0		10	0	0	0	0	0	0									2012-03-30	Autres		2012-03-28	3
2.51E+09	22	Cochin	Chapron		0										0			1	0									0		5		0	0	0	0	0									2012-04-06	Chapron
2.61E+09	27	Cochin	Chapron		secondaire	24		1		1	1				0			1	1	15	9							0		5	2	0	0	0	0	0									2012-04-16	Chapron		2012-04-06	11
2.51E+09	32	Cochin	Chapron		0										0			1	0									0		7	10	0	0	0	0	0									2012-04-16	Chapron		2012-04-10	7
1.10E+09	40	Cochin	Chapron		0										0			0										0		0		0	0	0	0	0									2012-04-17	Chapron
2.51E+09	27	Cochin	Autres		0										1	12	Indeterminee	2				25	0		0			0		10	0	8	0	0	0	0									2012-04-20	Autres		2012-04-13	8
2.51E+09	39	Cochin	Chapron		0										1	96	Indeterminee	2				36	0		0			0		8	6	5.5	8	4	0	0	20	22							2012-04-25	Chapron+Dousset
2.93E+08	32	Cochin	Chapron		0										1	228	Droite	1	1	18	12							0		10	6	4	7	0	0	0	16	18							2012-05-02	Chapron+Dousset
2.61E+09	26	Cochin	Autres		0										1			1	1		14							0		10	5	5	5	0	0	0									2012-05-02	Autres
2.61E+09	27	Cochin	Autres		0										1			2				22	1	24	0			0		8	0	0	0	8	0	0									2012-05-04	Chapron
2.51E+09	32	Cochin	Chapron		primaire	12		1		0					1	6	Gauche	2				30	0		0			0		8	4	0	4.5	0	0	0	15	17							2012-05-09	Chapron
2.61E+09	37	Cochin	Chapron		primaire	120		1	1	0					1	96	Bilaterale	1	0									0		10	6	7	3	0	0	0									2012-05-14	Chapron
1.30E+09	37	Cochin	Chapron		primaire	24		1		0					1	6	Gauche	1	1	15	21							1	Positif	8	0	0	3	7	0	0	5	16							2012-05-15	Chapron
2.31E+09	33	Cochin	Chapron		primaire	12		1	1	0					0			0										0		0	0	0	0	0	0	0									2012-05-22	Chapron		2012-05-07	16
2.51E+09	31	Cochin	Chapron		0										0			1	0									0		7	0	0	0	0	0	0									2012-05-22	Chapron		2012-05-03	20
2.61E+09	35	Cochin	Chapron		0										0			0												1	5	0	2	1	0	0									2012-05-25	Autres
2.61E+09	35	Cochin	Chapron		secondaire	28			1	0					1	12	Mediane	2				34	0		0			0		6	0	0	2	6	0	0	14	17							2012-06-04	Chapron
2.61E+09	34	Cochin	Chapron		primaire	48		1		1		1	1	1	0			0										0		4	7	0	0	0	0	0									2012-06-04	Chapron		2012-05-26	12
2.61E+09	21	Cochin	Chapron		0										1	9	Indeterminee	1	0									1	Positif	7	6	6	0	0	1	1									2012-06-12	Chapron
9.00E+08	20	Cochin	Bourret		0										1	6	Mediane	1	1	13	7							1	Positif	8	0	5	0	0	0	0									2012-06-12	Autres			21
2.61E+09	27	Cochin	Chapron		0										1	12	Gauche	2				16			1	16	7	1	Positif	9	0	0	7	0	1	1	14	21							2012-06-18	Chapron
2.61E+09	30	Cochin	Foulot		secondaire	72		1		0					1	72	Mediane	1	0									0		9	6	5	7	0	0	0									2012-06-19	Foulot		2012-06-05	15
1.50E+09	31	Cochin	Autres		0										1	5	Gauche	1	1	20	10							1	Positif	8	0	5	0	0	0	0									2012-06-20	Autres		2012-04-02
2.61E+09	27	Cochin	Chapron		0										1	24	Droite	2				24	1	6	0			0		7	8	0	9	6	0	0	5	12							2012-06-27	Chapron+Dousset
2.61E+09	18	cochin	Chapron		0										1	96	Gauche	1	1	10	4							0		9	8	6	0	0	0	0	2	13							2012-07-09	Chapron
2.21E+09	22	Cochin			0										1	84	Gauche	1	0									1	Positif	8	8	9	6	7	1	1	15	18							2012-07-16	Chapron
3.94E+08	28	Cochin	Chapron		primaire	24			1	0					1	18	Gauche	1	1	15	8							0		8	3	4	5	0			16	18							2012-07-16	Chapron		2012-06-22	25
2.61E+09	27	Cochin	Chapron		0										0			2				16	0		0			0		6	4	0	0	1	0	0									2012-07-16	Chapron		2012-06-28	19
2.61E+09	32	Cochin	Chapron		secondaire	12		1	1	0					0			0										0		2	5	0	0	0	0	0									2012-08-10	Autres		2012-08-07	4
2.61E+09	38	Cochin	Autres		0										1	24	Mediane	2				36	1	24	0			1	Positif	7	0	0	7	0	0	0									2012-08-22	Autres		2012-07-28	26
2.61E+09	36	Cochin	Foulot		primaire	36		1	1	0					0			1	0									0		8	0	0	0	0	0	0									2012-08-22	Foulot		2012-07-28	26
2.61E+09	34	Cochin	Chapron		0										1	120	Gauche	2				20	0		0			1	Positif	10	6	6	6	0	0	1	8	12							2012-08-29	Chapron+Dousset
2.01E+09	19	Cochin	Chapron		0										1	36	Mediane	1	0									1	Negatif	7	8	0	0	0	0	0									2012-09-03	Chapron
2.61E+09	39	Cochin	Chapron		primaire	24		1		0					0			0										0		1	0	0	0	0											2012-09-03	Chapron		2012-08-19	16
2.51E+09	24	Cochin	Chapron		0										1	108	Droite	1	1	13	11							1	Positif	9	7	8	9	7	1	0	2	17							2012-09-12	Chapron+Dousset
2.61E+09	30	Cochin	Chapron		0										1	4	Droite	1	0											7	6	6	5	0	0	0	13	17							2012-09-12	Chapron+Dousset
2.61E+09	22	Cochin			0										1	12	Gauche	1	0									0		8		2	0	4	0	0	2	16							2012-09-17	Chapron
2.61E+09	32	Cochin	Chapron		0										1	72	Gauche	2				26	1	6	0			1	Positif	6	4	2	8	7	0	0	11	13							2012-09-19	Chapron+Dousset
2.31E+09	40.5	Cochin	Chapron		0										0			1	0									0		4	0	0	0	0	0	0	8	44							2012-09-24	Chapron
2.41E+09	28	Cochin	Chapron		secondaire	14		1	1	0					1	18	Droite	2				26	0		0			0		7	0	3	8	0	0	0	8	12							2012-10-01	Chapron		2012-09-18	13
2.61E+09	32	Cochin	Bourret		primaire	36		1	1	0					0			1	0									0		3	0	0	0	0	0	0									2012-10-02	Autres		2012-09-16	15
2.61E+09	26	Cochin	Chapron		0										1	12	Indeterminee	2				25			0			1	Positif	9	8	7	9	7	0	0	4	13							2012-10-17	Chapron+Dousset
2.61E+09	27	Cochin	Chapron		primaire			1		1	1				1	24	Droite	1	0									0		5	3	0	3	0	0	0	7	18							2012-10-22	Chapron		2012-10-11	12
2.41E+09	39	Cochin	Chapron		0										1	42	Gauche	2				37	0		0			0		6	7	0	6	0	0	0	9	20							2012-10-24	Chapron		2012-10-13	12
9.00E+08	25	Cochin	Chapron		0										1	144	Indeterminee	1	0									0		8		0	0	0	0	0									2012-10-29	Chapron
2.61E+09	35	Cochin			0										1	24	Indeterminee	1	1	14	17							1	Negatif	7	7	6	7	6	0	0	20	25							2012-11-13	Chapron
2.51E+09	33	Cochin	Chapron		0										1	12	Gauche	1	1	16	7							0		7	4	0	0	0	0	0	5	14							2012-11-19	Chapron		2012-11-09	11
2.51E+09	30	Cochin	Autres		primaire	24		1	1	0					1	192	Mediane	1	1	14	14							1	Negatif	8	3	0	8	0	0	0									2012-11-21	Autres		2012-11-05	16
2.41E+09	40	Cochin			0										1	24	Droite	2				30			0			0		6	0	0	0	0	0	0									2012-12-03	Chapron		2012-11-30	4
2.61E+09	27	Cochin	Chapron		0													1	0									1	Positif	7	4	0	9	0	0	0	18	5							2012-12-05	Chapron+Dousset
2.61E+09	29	Cochin	Santulli		0										0			2				27	0		0			0		6	4	0	0	0	0	0									2012-12-12	Autres
2.71E+09	33	Cochin	Santulli		primaire	36		1	1	1	1		1	1	0			1	0									0		8	3	0	0	0	0	0	2	13							2013-01-08	Autres		2013-01-06	2
2.61E+09	36	Cochin	Santulli		0										1	10	Indeterminee	1	1	16	10							0		7	5	7	5	0	0	0	16	22							2013-01-14	Autres
2.61E+09	33	Cochin	Chapron		0										1	36	Indeterminee	2				29	0		1	31	2	1	Positif	7	5	0	0	0	0	0	13	15							2013-01-15	Chapron
2.61E+09	31	Cochin	Chapron		0										0			0										0		0	0	0	0	0	0	0	2	13							2013-01-21	Chapron		2013-01-10	12
2.61E+09	31	Cochin	Chapron		0										1	84	Gauche	2				19	0		1	19	1	0		7	5	4	7	0	0	0	7	18							2013-01-21	Chapron		2012-12-18	35
2.61E+09	22	Cochin	Chapron		0										1	84	Droite	0										0		1	5	5	5	4	1	0	3	16							2013-01-22	Chapron
2.61E+09	26	Cochin	Santulli		0										0			1	1	14	1							0		5	3	0	5	0	0	0									2013-01-23	Autres
2.61E+09	38	Cochin	Chapron		primaire	18				0					1	60	Bilaterale	2				20	1	60	1	31	2	0		6	0	0	5	0	0	0	4	15							2013-01-28	Chapron		2013-01-07	21
2.71E+09	27	Cochin	Chapron		primaire	36		1	1	0					0			0										0		0	5	0	0	0	1	0	12	16							2013-02-04	Chapron		2013-01-25	10
2.41E+09	37	Cochin	Chapron		primaire	36		1	1	1				1	1	48	Droite	1	1	16	16							0		8	0	7	5	0	0	0	11	16							2013-02-06	Chapron+Dousset
8.94E+08	37	Cochin	Chapron		0										0			1	0									0		2	3	0	1	0	0	0	9	20							2013-02-11	Chapron		2013-01-25	18
2.61E+09	37	Cochin	Chapron		primaire	12		1		1			1		0			1	0									0		8	0	0	0	0	0	0	8	24							2013-02-11	Chapron
2.61E+09	23	Cochin	Chapron		primaire	12		1	1	0					0			1	0									0		7	0	0	0	0	1	0	2	13							2013-02-12	Chapron		2013-11-17
2.61E+09	29	Cochin	Santulli		0										0			1	0									0		5		0	0	0	0	0	2	15							2013-02-13	Autres
2.61E+09	29	Cochin	Bourret		0										0			0										0		0	0	0	0	0	0	0									2013-02-13	Autres		2013-02-04	9
2.61E+09	27	Cochin	Chapron		0										1	4		1	0									0		7	3	0	5	0	0	0									2013-02-18	Chapron
2.61E+09	37	Cochin			0										0			2				36	0		0			0		8	0	0	3	0	0	0	14	22							2013-02-19	Chapron
2.61E+09	37	Cochin	Borghese		primaire	30		1	1	0					1	30	Indeterminee	2				34	0		0			1	Positif	5	5	6	0	0	0	0									2013-03-01	Autres		2013-02-11	19
2.71E+09	25	Cochin	Autres		secondaire	18		1	1	0					1	2	Bilaterale	2				25	0		0			0		7	0	9	0	0	0	0									2013-03-08	Autres		2013-03-05	4
2.61E+09	22	Cochin	Chapron		0										1	12		2				21	1	2	0			0		8	7	5	8	0	1	0									2013-03-13	Chapron+Dousset
2.51E+09	35	Cochin	Bourret		0										1	48	Mediane	1	1	18	10							1	Positif	10	6	0	8	0	0	0									2013-03-13	Autres
2.61E+09	29	Cochin	Borghese		primaire	12		1	1	0					0			1	0									1	Positif	8	5	0	3	5	0	0									2013-03-15	Autres		2013-03-11	5
1.30E+09	37	Cochin	Chapron		0										0			0												2	0	0	0	0	0	0	14	19							2013-03-16	Chapron		2013-03-10	7
2.61E+09	28	Cochin	Chapron		0										1	168		1	1	16	10									9	4	7	2	0	1	0									2013-03-18	Chapron		2013-02-19	28
2.61E+09	32	Cochin	Chapron		secondaire	24				1	1				1	36	Droite	2				29	1	8	0			1	Positif	9	0	0	9	7	0	0	12	20							2013-03-20	Chapron+Dousset
2.71E+09	30	Cochin	Chapron		primaire	18									1	24	Droite	1	1	20	8							0		8	0	0	0	0	0	0	13	14							2013-03-25	Chapron
2.71E+09	31	Cochin	Chapron		0										1	6	Indeterminee	2				29	0		0			0		8		8	0	0	0	0	13	19							2013-03-25	Chapron
1.50E+09	36	Cochin			secondaire	24		1	1	1	1		1		1	26	Droite	1	0									0		8	1	0	3	0	0	0									2013-03-26	Chapron		2013-02-15	40
2.71E+09	30	Cochin	Decuypere		0										1	36	Mediane	2				20	1	6	0			0		8	0	2	0	0	0	0	13	15							2013-03-28	Decuypere
2.71E+09	20	Cochin	Chapron		0										1	36	Gauche	1	1	18	1							1	Negatif	9		7	6	0	0	0									2013-04-08	Chapron
2.71E+09	27	Cochin	Foulot		0										0			2				26	1	8	0			0		8	0	0	0	0	0	0									2013-04-10	Foulot
2.71E+09	31	Cochin	Chapron		0										1	36	Indeterminee	1	0									0		8	0	4	0	0	0	0									2013-04-22	Chapron
2.71E+09	29	Cochin	Chapron		primaire	14		1		0								1	1	15	12							1	Positif	9	3	5	0	10	0	0	11	15							2013-04-30	Chapron
2.71E+09	26	Cochin	Chapron		0										1	4	Droite	1	1	23	3							1	Positif	9	6	0	6	0	0	0	3	13							2013-05-13	Chapron
2.61E+09	27	Cochin	Chapron		0										1			1	1	15	12							1	Positif	10	10	0	10	3	0	0	20	22							2013-05-22	Chapron
2.61E+09	31	Cochin	Borghese		primaire	48		1	1	1			1		0			2				27	0		0			1	Positif	7	5	0	0	0	0	0									2013-05-24	Autres		2013-05-15	10
2.71E+09	39	Cochin			0										0			0												2	3	0	2	0	0	0	13	19							2013-05-27	Chapron		2013-05-10	17
2.71E+09	24	Cochin	Chapron		0										1	60	Indeterminee	2				18	0		0			1	Positif	10	6	0	7	0	0	0	13	15							2013-06-03	Chapron
2.11E+09	36	Cochin	Chapron		0										1	72	Droite	1	0									0		9	0	6	0	0	1	0	16	21							2013-06-03	Chapron		2013-05-31	4
2.31E+09	34	Cochin	Chapron		0										1	60	Droite	2				29	1	6	0			0		8	6	7	0	0	0	0	4	13							2013-06-11	Chapron		2013-05-20	21
2.61E+09	36	Cochin	Chapron		primaire	18			1	0					1	36	Indeterminee	2				23	1	36	0			0		8	6	5	8	0	0	0	9	15							2013-06-11	Chapron
2.71E+09	27	Cochin	Chapron		0										1	5	Gauche	1	0									0		8	3	4	3	0	0	0	20	17							2013-06-17	Chapron
2.71E+09	24	Cochin	Bourret		0										1	6	Indeterminee	1	1	14	10							1	Negatif	4	6	0	7	0	0	0	9	15							2013-06-19	Autres		2013-04-15	63
2.71E+09	38	Cochin	Chapron		0										0			0										0		3	0	4	0	0	0	0									2013-06-24	Chapron		2013-06-11	14
2.51E+09	35	Cochin	Chapron		secondaire	24		1	1	0					0			0												5	0	0	0	0	0	0	12	14							2013-07-09	Chapron
2.71E+09	29	Cochin	Santulli		secondaire	12			1	0					0			1	1	15	1							0		6	6	2	6	0	0	0									2013-07-10	Autres		2013-07-07	3
2.71E+09	24	Cochin	Bourret		0										1			1	1	16	5							1	Negatif	10	0	0	7	0	0	0	6	16							2013-08-08	Autres		2013-05-17	50
2.71E+09	32	Cochin	Chapron		0										0			0										0		1	0	0	0	0	0	0									2013-08-27	Chapron		2013-08-01	27
2.71E+09	32	Cochin	Chapron		0										1	12	Droite	1	0									0		8	5	2	2	0	1	0									2013-09-09	Chapron
2.71E+09	35	Cochin	Chapron		0										1	10	Droite	1										0		9	10	7	7	5	0	0	12	14							2013-09-16	Chapron		2013-08-21
2.71E+09	33	Cochin	Chapron		0										1	24	Bilaterale	1	0									0		7	0	0	4	0	0	0									2013-09-16	Chapron
2.61E+09	23	Cochin	Chapron		0										1	84	Indeterminee	1	1	17	6							1	Positif	8	10	0	6	0	0	0									2013-09-18	Chapron+Dousset
2.71E+09	32	Cochin	Chapron		primaire	24		1	1	1				1	1	4	Bilaterale	1	0									1	Positif	10	0	8	0	0	0	0									2013-09-23	Chapron		2013-09-22	2
2.71E+09	40	Cochin			0										0			0										0		2		0	0	0	0	0									2013-09-23	Chapron
2.41E+09	29	Cochin	Chapron		primaire	12			1	1	1				0			0										0		5	0	0	0	0	0	0	10	17							2013-09-24	Chapron
2.71E+09	30	Cochin	Chapron		0										1	216	Droite	1	1	17	2							0		6	7	0	3	0	1	0									2013-09-30	Chapron		2013-09-05	25
2.71E+09	35	Cochin	Chapron												1	120	Droite	2				18	0		0			0		7	10	8	10	8	0	0	14	17							2013-10-01	Chapron		2013-09-08	24
2.61E+09	33	Cochin	Santulli		primaire	24		1		0					0			1	0									0		9	7	8	9	0	0	0									2013-10-02	Santulli
2.11E+09	38	Cochin	Santulli		primaire	70		1		1				1	0			0										0		7	0	3	0	0	0	0									2013-10-02	Autres		2013-09-18	16
8.94E+08	21	Cochin	Chapron		0										1	12	Gauche	1	1	20	1							1	Negatif	8	9	8	7	0	0	0	2	18							2013-10-07	Chapron
2.71E+09	22	Cochin	Chapron		0										1	36	Droite	1	0									0		6	5	6	0	0	0	0									2013-10-21	Chapron		2013-10-17
2.61E+09	36	Cochin	Chapron		secondaire	24				0					0			0										0		3	0	0	0	0	0	0									2013-11-04	Chapron
2.21E+09	34	Cochin	Chapron		secondaire	12		1		1	1				1	8	Droite	0												4	0	3	0	0	0										2013-11-05	Chapron
2.11E+09	36	Cochin			0										0			0										0		0	0	0	0	0	0	0									2013-11-15	Chapron
2.71E+09	31	Cochin	Chapron		0										1	180	Indeterminee	1	0									1	Positif	7	4	0	5	0	0	0									2013-11-18	Chapron
2.71E+09	25	Cochin	Chapron		0										1	12	Gauche	2				21	1	24	1	19	1	1	Negatif	9	10	0	7	8	0	0									2013-11-18	Chapron
2.71E+09	34	Cochin	Chapron		0													2				30	0		0			0		7	8	6	0	0	0	0									2013-11-18	Chapron		2013-10-25	25
2.71E+09	34	Cochin	Chapron		0										1	180	Gauche	2				30	1	12	0			0		5	9	2	0	0	0	0									2013-11-19	Chapron		2013-11-10	10
1.30E+09	22	Cochin	Chapron		0										0			0												0	1	0	0	0	0	0	4	16							2013-12-03	Chapron		2013-11-20	14
2.71E+09	23	Cochin	Chapron		0										0			2				18	0		0			0		7	6	5	8	0	1	0									2013-12-04	Chapron
2.61E+09	29	Cochin	Borghese		0										1		Bilaterale	1	1	15	14							1	Positif	10	0	6	8	0	0	0									2013-12-04	Borghese
1.91E+09	31	Cochin	Borghese		0										1	6	Bilaterale	1	0									1	Positif	8	3	3	7	0	0	0									2013-12-06	Borghese		2013-11-30	7
2.51E+09	37	Cochin	Borghese		primaire	48		1	1	1				1	0			1	0									1	Positif	8	2	7	0	5	0	0									2013-12-06	Autres		2013-12-01	6
2.71E+09	33	Cochin	Chapron		secondaire	12	1			0					0			2				22	0		0			0		6	3	0	0	0	0	0									2013-12-09	Chapron
2.71E+09	24	Cochin	Chapron		0										1	96	Droite	1	0									1	Positif	8	0	0	3	0	0	0									2014-01-06	Chapron
2.71E+09	24	Cochin	Chapron		0										1	24	Indeterminee	1	0									1	Positif	5	8	0	0	0	1	0									2014-01-07	Chapron
2.71E+09	38	Cochin	Chapron		primaire	18			1	1				1	1	24	Indeterminee	2				17	0		0			0		10	10	0	8	0	0	0									2014-01-08	Chapron
2.81E+09	29	Cochin	Chapron		0										1	4	Indeterminee	1	1	16	12							0		6	0	6	0	0	0	0			0	0	0		0		2014-01-12	Chapron		2014-12-24	20
2.51E+09	25	Cochin	Bourret		0										1	36	Mediane	1	1	17	8							1	Positif	10	10	5	0	0	0	0									2014-01-15	Bourret
4.95E+08	19	Cochin	Autres	marzouk	0										1	18	Droite	1	0									0		8	0	0	0	0	0	0									2014-01-16	Autres	MARZOUK	2014-01-12	5
2.71E+09	33	Cochin	Chapron		0										1	4	Indeterminee	1	0									0		7	0	0	7	0	1	0									2014-01-21	Chapron
2.71E+09	22	Cochin	Chapron		0										1	48	Indeterminee	1	0									1	Positif	6	4	5	8	0	0	0									2014-01-27	Chapron
2.71E+09	32	Cochin	Chapron		0										1	12	Droite	1	0									1	Positif	7	0	3	0	5	0	0									2014-01-27	Chapron
2.71E+09	38	Cochin	Chapron		secondaire	60				0					1	48	Droite	1	1	16	16							0		8	3	6	3	0	0	0									2014-01-28	Chapron		2014-01-10	19
1.40E+09	32	Cochin	Chapron		secondaire	36		1		1				1	1	12	Gauche	2				20	0		0			1	Positif	7	4	0	7	0	0	0									2014-02-05	Chapron
2.71E+09	25	Cochin	Santulli		0										0			1	0									0		5	9	5	0	0	0	0									2014-02-05	Autres
2.71E+09	35	Cochin	Chapron		0										1	18	Gauche	1	1	16	12							0		8	5	7	6	5	0	0									2014-02-10	Chapron		2014-02-03	7
2.81E+09	35	Cochin	Chapron		primaire					0					1	18	Bilaterale	1	1	13	20							1	Positif	7	5	5	0	0	0	0									2014-02-17	Chapron
2.51E+09	31	Cochin	Chapron		secondaire	36			1	1				1	1	24	Bilaterale	2				29	0		0			1	Positif	8	7	4	7	0	1	0									2014-02-19	Chapron
2.81E+09	22	Cochin			0										1	72	Indeterminee	1	0									1	Positif	8	8	4	4	3	0	1									2014-02-24	Chapron
2.81E+09	40	Cochin	Chapron		0										1	12	Indeterminee	1	0									0		9	0	0	9	0	0	0									2014-02-24	Chapron		2014-02-05	19
2.71E+09	34	Cochin	Chapron		0										1	3	Gauche	2				30	1	8	0			1	Positif	8	5	6	10	0	0	0									2014-02-24	Chapron		2014-02-09
2.71E+09	26	Cochin	Chapron		0										1	6	Indeterminee	1	0						0			1	Positif	6	5	0	0	0	0	0									2014-02-25	Chapron
2.31E+09	40	Cochin	Chapron		0										0			0										0		2	0	4	0	0	0	0									2014-03-10	Chapron
2.51E+09	38	Cochin	Chapron		0										1	216	Indeterminee	1	1	15	1							0		10	3	2	10	0	0	0									2014-03-18	Chapron
2.71E+09	34	Cochin	Chapron		0										1	60		2				15	1	36	1	17	10	0		8	0	6	3	0	0	0									2014-03-24	Chapron
2.81E+09	30	Cochin	Chapron		primaire	18		1	1	0					1	192	Indeterminee	1	0									0		6	4	4	4	0	0	0									2014-03-24	Chapron		2014-03-18	7
2.71E+09	21	Cochin	Autres	MARZOUK	0										1			1	1	15	8							0		7	10	8	0	0	0	0									2014-03-27	Autres	MARZOUK
2.81E+09	21	Cochin	Borghese		0										0			1	0									0		8	0	0	0	0	0	0	10	12							2014-03-28	Borghese		2014-03-20	9
2.71E+09	26	Cochin	Chapron		0										1	36	Gauche	1	0									0		5	7	7	8	7	0	0	7	22							2014-03-31	Chapron
2.81E+09	30	Cochin	Chapron		primaire	30		1	1	0					0			0										0		1	0	0	0	0	0	0									2014-04-01	Chapron		2014-03-01	30
4.95E+08	24	Cochin	Chapron		0										1	4	Gauche	1	0									1	Positif	10	8	9	9	0	1	0									2014-04-07	Chapron
2.51E+09	26	Cochin	Chapron		0										0			0										0		6	0	0	0	0	0	0									2014-04-08	Chapron
2.71E+09	32	Cochin	Chapron		0										1	36	Droite	1	0									1	Positif	8	7	0	6	0	0	0									2014-04-19	Chapron
1.70E+09	32	Cochin	Santulli		primaire	24		1	1	0					0			1	0									0		5	5	3	3	0	0	0									2014-04-23	Santulli		2014-04-19	4
2.71E+09	23	Cochin	Santulli		0										1	12	Mediane	1	1	18	1							0		7	8	0	0	0	0	0									2014-04-23	Santulli
2.21E+09	27	Cochin	Borghese		primaire	12		1	1	0					1	12	Gauche	1	0									1	Positif	7	6	5	8	0	0	0									2014-05-13	Borghese
2.81E+09	27	Cochin	Chapron		0										1	36	Bilaterale	2				23	1	24	0			0		3	3	2	3	0	0	0									2014-05-19	Chapron		2014-05-11	9
2.81E+09	32	Cochin	Chapron		0										0			0												2	7	0	0	0	0	0									2014-05-27	Chapron
2.81E+09	26	Cochin	Chapron												1	60	Indeterminee	1	0									1	Positif	9	4	0	2	0	0	0									2014-06-02	Chapron
1.91E+09	30	Cochin	Chapron		0										1	24	Droite	1	1	15	13							1	Positif	8	3	5	8	2	1	0									2014-06-16	Chapron
1.92E+08	30	Cochin	Chapron		0										1	84	Droite	2				25	1	24	0			1	Positif	8	2	6	8	0	0	0									2014-06-18	Chapron
2.81E+09	34	Cochin	Chapron		0										1	6	Droite	1	1	18	11							0		10	8	0	0	0	0	0									2014-06-23	Chapron
2.81E+09	26	Cochin	Chapron		0										1	108	Mediane	1	0									0		7	8	10	2	0	0	0									2014-06-23	Chapron		2014-06-23	6
2.71E+09	33	Cochin	Chapron		0										1	12	Indeterminee	1	0									0		6	10	0	0	0	0	0									2014-06-23	Chapron
2.81E+09	32	Cochin	Chapron		0										1	36	Indeterminee	2				29	1	6	0			0		7		0	0	0	0	0									2014-06-23	Chapron
2.71E+09	25	Cochin	Borghese		0										1	48	Gauche	1	0									1	Positif	9	6	6	9	5	1	1									2014-06-25	Borghese
2.81E+09	28	Cochin	Chapron		0										1	196	Mediane	1	1	14	14							1	Positif	6.5	4	3	7	0	0	0									2014-06-30	Chapron
2.81E+09	32	Cochin	Chapron		0										1	24	Bilaterale	1	1	16	15							0		2	5	0	0	8	0	0									2014-07-01	Chapron		2014-06-17	14
2.61E+09	26	Cochin	Chapron		0										1	72	Indeterminee	1	1	22	2							0		10	0	0	9	0	0	0									2014-07-07	Chapron		2014-06-21	17
2.81E+09	33	Cochin	Chapron		0										1	12	Droite	1	1	18	14							0		8	5	7	2	0	0	0									2014-07-15	Chapron
2.71E+09	26	Cochin	Borghese		0										1	10	Gauche	2				20	0		0			1	Positif	7	0	4	5	0	1	0									2014-07-18	Borghese
1.40E+09	33	Cochin	Autres	MARZOUK	0										1	2	Gauche	0										0		0	0	8	0	0	0	0									2014-07-28	Autres	MARZOUK	2014-07-21	8
2.81E+09	22	Cochin	Autres	MARCELLIN	0										1	12	Gauche	1	1	19	4							0		8	10	4	0	0	1										2014-07-29	Autres	MARCELLIN
2.21E+09	33	Cochin	Borghese		secondaire	48		1	1	1	1		1		1	94	Droite	1	1	14	12							1	Positif	7	2	6	0	0	0	0			1	0	0		0		2014-08-29	Borghese		2014-08-03	27
2.81E+09	32	Cochin	Santulli		primaire	15		1	1	1	1				0			1	0									0		4	0	0	0	0	0	0									2014-09-03	Santulli		2014-08-29	5
2.81E+09	35	Cochin	Chapron		0										1	60	Mediane	1	0									1	Negatif	7	7	0	6	8	0	0									2014-09-08	Chapron
2.51E+09	24	Cochin	Chapron		secondaire	24		1	1	1				1	0			1										0		6	0	0	0	0	0	0									2014-09-08	Chapron
2.81E+09	30	Cochin	Borghese		0										1			1	0									1	Positif	8	8	6	8	0	0	0									2014-09-12	Borghese		2014-08-30	14
2.81E+09	28	Cochin	Chapron		primaire	24		1	1	0								0										1	Positif	2	5	7	7	0	1	0									2014-09-15	Chapron
2.81E+09	30	Cochin	Chapron		primaire	12									0			1	0									0		7	0	0	0	0		0									2014-09-22	Chapron
2.81E+09	26	Cochin	Chapron		0										0			2				23	1	12	0			0		5	3	5	0	0	0	0									2014-09-23	Chapron		2014-09-16	7
2.81E+09	29	Cochin	Chapron		0										1	24	Gauche	2				18			1	15	8	1	Positif	9	6	4	9	7	1	1									2014-10-03	Chapron
2.81E+09	35	Cochin	Chapron		0										0			0										0		5	0	0	0	0	1	0									2014-10-06	Chapron
2.81E+09	34	Cochin	Chapron		0										1	120	Indeterminee	1	0									0		9	9	7	8	0	0	0									2014-10-27	Chapron
2.81E+09	40	Cochin	Autres	MARCELLIN	0										1	60	Mediane	1	1	15	20							1	Positif	10	10	10	10	0	0	0			0	0	1	Bilateral	0		2014-10-28	Autres	MARCELLIN
2.81E+09	37	Cochin	Borghese		0										1	7	Gauche	1	1	18	5							1	Positif	7	10	5	0	0	0	0			0	0	0		0		2014-11-07	Borghese		2014-06-01
8.99E+08	26	Cochin	Chapron		0										1	18	Mediane	2				24	1	6	0			1	Positif	10	5	0	0	0	0	0			0	0	0		0		2014-11-10	Chapron
2.71E+09	30	Cochin	Santulli		primaire	30		1	1	0					0			1	0									0		6	0	0	5	0	0	0			0	0	0		0		2014-11-12	Santulli		2014-10-17	26
2.81E+09	30	Cochin	Borghese		0										1	3	Droite	1	0									1	Positif	8	10	6	7	0	0	0			1	0	0		0		2014-12-05	Borghese		2014-11-11	25
2.71E+09	39	Cochin	Autres	LAMAU	0										1	120	Mediane	1	1	20								1	Negatif	10	0	6	0	0	0	0			0	0	0		0		2014-12-19	Lafay-Pillet		2014-09-01
2.81E+09	32	Cochin	Santulli		primaire	12		1	1						0			2				14			1	14	12	0		9	7	0	8	8	0	0			0	0	0		0		2015-01-07	Santulli		2015-01-06	1
2.81E+09	27	Cochin	Chapron		secondaire	30		1	1	1	1		1		0			1	1	17	7							1	Positif	9	0	0	8	0	0	0			0	0	0		0		2015-01-19	Chapron
2.81E+09	26	Cochin	Santulli		0										0			1	1	17	9							0		7	7	4	0	0	0	0			0	0	0		0		2015-01-21	Santulli
2.81E+09	33	Cochin	Chapron		0										1	12	Droite	1	0									0		4	5	5	7	0	1	0			1	0	0		0		2015-01-26	Chapron
2.81E+09	38	Cochin			secondaire	24		1		0					0			0										0		3	0	0	3	0	0	0			0	0	0		0		2015-01-26	Chapron
2.92E+09	26	Cochin	Chapron		0										1	18	Droite	2				24	1	12	0			0		5	0	5	7	0	0	0			0	0	0		0		2015-02-02	Chapron		2016-01-25	9
2.81E+09	37	Cochin	Santulli		0										0			2				35	1	24				0		7	7	4	0	3	0	0			0	0	0		0		2015-02-04	Santulli		2015-02-03
2.81E+09	27	Cochin	Chapron		primaire	24		1		1	1				1	6	Mediane	1	0									0		7	7	6	0	0	0	0			0	0	0		0		2015-02-10	Chapron		2015-02-02	9
2.81E+09	31	Cochin	Chapron		0										1	120	Mediane	2				21	0		0			0		8	8	0	8	0	0	0			0	0	0		0		2015-02-16	Chapron
2.81E+09	34	Cochin	Chapron		0										1	120	Indeterminee	2				20	0		0			0		7	2	0	0	0	0	0			1	0	0		0		2015-02-17	Chapron		2015-02-01	17
2.92E+09	29	Cochin	Chapron		primaire	24		1	1	1	1				0			0										0		1	0	0	0	0	0	0			0	0	0		0		2015-03-09	Chapron
2.81E+09	28	Cochin	Chapron		0										1	12	Droite	2				28			0			0		9	5	4	7	4	0	0			0	0	0		0		2015-03-10	Chapron
1.40E+09	36	Cochin			0										1	12	Mediane	2				35	1	6	0			1	Positif	9	5	5	0	0	0	0			0	0	0		0		2015-03-31	Chapron
2.92E+09	38	Cochin	Chapron		0													1	0									1	Positif	6	7	0	3	10	0	1			0	0	0		0		2015-04-14	Chapron
2.92E+09	39	Cochin	Chapron		0										1	60	Droite	2				29	0		0			0		8.5	4	0	6.5	0	0	0			0	0	0		0		2015-04-27	Chapron
2.81E+09	36	Cochin	Chapron		0										1	216	Droite	2				18	0		0			1	Positif	9	7	3	9	0	0	0			0	0	0		0		2015-05-06	Chapron
2.92E+09	40	Cochin	Chapron		0										1	36	Gauche	1	1	17	9							1	Positif	8	4	4	0	0	0	0			0	0	0		0		2015-05-12	Chapron
1.91E+09	32	Cochin	Chapron		0										1	6	Droite	2				27	1	12	0			0		7.5	0	0	0	0	0	0			0	0	0		0		2015-05-12	Chapron
2.92E+09	33	Cochin	Chapron		secondaire	36		1		0					0			2				28	1	15	0			0		6.5	5	0	0	0	0	0			0	0	0		0		2015-05-18	Chapron
2.92E+09	28	Cochin	Chapron		0										1	8	Indeterminee	1	0									0		5	5	0	4	0	0	0			0	0	0		0		2015-05-19	Chapron		2015-05-01	19
2.92E+09	24	Cochin	Borghese		0										1	8	Gauche	1	0									1	Negatif	4	9	6	0	0	0	0			0	0	0		0		2015-05-22	Borghese
2.92E+09	28	Cochin	Chapron		0										1	3	Gauche	1	1	14	10							0		6	0	7	0	0	0	0			0	0	0		0		2015-05-26	Chapron
2.81E+09	23	Cochin	Santulli		primaire			1	1	0					0			1	0									0		9	6	0	0	0	0	1			0	0	0		0		2015-05-28	Santulli		2015-05-22	6
2.92E+09	28	Cochin	Chapron		0										0			1	1	13	7							1	Positif	7.5	8	0	0	0	0	0			0	0	0		0		2015-06-01	Chapron
2.92E+09	24	Cochin	Bourret		secondaire	24		1	1	1	1				1	24	Droite	1	1	14	8							1	Positif	8	8	8	6	5	0	0			1	0	0		0		2015-06-03	Bourret		2015-06-02	1
2.92E+09	37	Cochin	Chapron		0										1	60	Indeterminee	1	0									0		7.5	0	7.5	7	4	1	0			0	0	0		0		2015-06-07	Chapron
2.92E+09	28	Cochin	Chapron		primaire	12	1			0					1	36	Gauche	1	0									0		7	9	7	0	0	0	0			0	0	0		0		2015-06-08	Chapron		2015-05-28	10
2.92E+09	27	Cochin	Chapron		0										1	12	Indeterminee	1	1	16	10							1	Positif	9	7	4	8	3	0	0			0	0	0		0		2015-06-09	Chapron
2.92E+09	33	Cochin	Chapron		0										1			1	1	16	15							1	Positif	8	7	7	9	9	0	0			0	0	0		0		2015-06-23	Chapron
2.01E+09	40	Cochin	Chapron		0										1	12	Droite	0										0		4	0	0	0	0	0	0			0	0	0		0		2015-07-07	Chapron
2.92E+09	34	Cochin	Chapron		primaire	24		1	1	1	1				0			0										0		3.5	0	0	0	0	0	0			0	0	0		0		2015-07-20	Chapron		2015-07-07	13
2.92E+09	33	Cochin	Autres		0										0			1	0									0		5	0	0	0	0	0	0			0	0	0		0		2015-08-24	Autres		2015-08-04	20
2.92E+09	32	Cochin	Chapron		secondaire	48	1			0					1	36	Droite	2				28	0		0			1	Positif	9.5	2	7	8	0	0	0			1	0	0		0		2015-08-31	Chapron
1.80E+09	32	Cochin	Chapron		primaire	60		1		1				1	0			0										0		5	0	0	0	0	0	0			0	0	0		0		2015-09-14	Chapron		2015-08-25
2.92E+09	32	Cochin	Chapron		0										1	48	Indeterminee	2				27	0		0			0		9	0	0	9	5	0	0			0	0	0		0		2015-09-21	Chapron
2.81E+09	32	Cochin	Chapron		0										1	96	Mediane	1	0									1	Negatif	7	8	7	0	0	0	0			0	0	0		0		2015-09-22	Chapron
2.92E+09	29	Cochin			0										1	9	Droite	2				28	0		1	16	12	1	Positif	8	5	0	0	0	0	0			0	0	0		0		2015-09-28	Chapron
2.92E+09	36	Cochin	Chapron		0										1	24	Indeterminee	2				27	0		0			0		8	0	0	0	0	0	0			0	0	0		0		2015-09-28	Chapron
2.92E+09	34	Cochin	Chapron		primaire	14		1	1	0					0			0										0		7	0	2	0	0	0	0			0	0	0		0		2015-09-29	Chapron		2015-09-21	9
2.92E+09	32	Cochin	Chapron		secondaire	18									1		Bilaterale	1	1	14								1	Positif	8	4	7	8	0	0	0			0	1	0		1	douleurs_scaptulaires_droites	2015-10-02	Autres	EVEN
2.92E+09	30	Cochin	Chapron		0										1			1	0									1	Positif	8.5	3.5	6	4	0	0	0			0	0	0		0		2015-10-12	Chapron		2015-09-27	16
2.92E+09	36	Cochin	Chapron		secondaire	60		1	1	1			1	1	1	48	Gauche	1	1	16	15							1	Positif	10	0	6	0	0	0	0			0	0	0		0		2015-10-13	Chapron
2.92E+09	24	Cochin	Chapron		0										1	24	Mediane	1	0									0		8	4	4	8	7	0	0			0	0	0		0		2015-10-13	Autres	MARCELLIN
2.92E+09	28	Cochin	Chapron		0										1	12	Indeterminee	2				27	0		0			1	Negatif	6	0	0	0	0	0	0			0	0	0		0		2015-10-19	Chapron
2.81E+09	20	Cochin	Chapron		0										1	96	Bilaterale	1	1	15	1							0		8		8	8	0	0	0			0	0	0		0		2015-10-26	Chapron
2.92E+09	28	Cochin	Chapron		0										0			1	0									0		5	0	6	0	0	0	0			0	0	0		0		2015-10-26	Chapron
2.71E+09	23	Cochin	Chapron		0										1	60	Droite	1	1	18	5							0		9	7	4	8	0	1	0			0	0	1	Droite	0		2015-10-27	Chapron		2015-10-16	12
2.92E+09	26	Cochin			0										1	120	Indeterminee	1	0									1	Positif	8	7	4.5	6.5	3.5	0	0			0	0	1	Droite	0		2015-11-02	Chapron
2.61E+09	36	Cochin	Chapron		0										1	12	Gauche	1	1	18	6							0		6	3	0	0	0	0	0			0	0	0		0		2015-11-09	Chapron
2.92E+09	25	Cochin	Chapron		0										1	6	Indeterminee	2							0			1	Positif	7	0	0	3	0	0	0			0	0	0		0		2015-11-10	Chapron
1.80E+09	32	Cochin	Chapron		primaire	60		1		1				1	0			1	0									0		7	3	0	5	0	0	0			0	0	0		0		2015-11-23	Chapron		2015-11-09	15
2.92E+09	28	Cochin	Chapron		0										1	12	Droite	2				22	1	12	0			1	Positif	7.5	6	0	8	0	0	0			0	0	0		0		2015-11-23	Chapron
2.92E+09	29	Cochin	Chapron		primaire	18		1	1	1	1				0			2				28	0		0			0		8.5	7	0	0	0	0	0			0	0	0		0		2015-11-30	Chapron		2015-11-02	29
2.71E+09	31	Cochin	Chapron		primaire	12			1	0					1	84	Droite	1	0									1	Positif	6.5	0	3	4	0	0	0			0	0	0		0		2015-12-14	Chapron
2.92E+09	29	Cochin			0										1	36	Gauche	2				26	0		1	26	3	1	Negatif	10	0	0	8	8	1	0			0	1	0		0		2015-12-16	Bourret		2015-11-04	42
2.92E+09	25	Cochin	Chapron		0										1	36	Mediane	2				22	1		0			1	Positif	8	6	4	6	0	0	0			0	0	0		0		2016-01-04	Chapron
2.92E+09	20	Cochin	Autres	EVEN	0										1	6	Droite	1	1	14	6							1	Positif	6	5	8	3	0	0	0			1	0	0		0		2016-01-05	Autres	EVEN	2016-01-04	2
2.92E+09	29	Cochin	Chapron		0										1	120	Indeterminee	1	1	18	6							0		7	5	0	2	0	0	0			0	0	0		0		2016-01-19	Chapron
2.92E+09	26	Cochin	Chapron		0										1	12	Gauche	2				25	0		0			1	Positif	7	6	4	0	0	0	0			0		1	Gauche	0		2016-02-08	Chapron
2.92E+09	37	Cochin	Chapron		primaire	18		1	1	0					1	18	Indeterminee	2				35	0		0			0		5	0	3	0	0	0	0			0	0	0		0		2016-02-08	Chapron
2.81E+09	40	Cochin	Chapron		0										1	240	Indeterminee	1	1	23	10							0		6	6	4	7	0	1	0			0	0	0		0		2016-02-08	Chapron
2.31E+09	30	Cochin	Santulli		primaire	24		1		0					0			1	1	13	15									9	0	0	0	7	0	0			0	0	0		0		2016-02-17	Santulli
2.92E+09	39	Cochin	Chapron		0										1	60	Bilaterale	2				34	1	12	0			1	Positif	10	9	0	0	0	0	0			0	0	0		0		2016-02-22	Chapron
3.02E+09	26	Cochin			primaire	24		1	1	0					0			0										0		3	0	2	0	0	0	0			0	0	0		0		2016-02-25	Autres	MARCELLIN	2016-02-03	22
2.92E+09	40	Cochin	Chapron		0										1	24	Indeterminee	2				38	0		0			0		7	4	7	4	7	0	0			0	0	0		0		2016-03-14	Chapron
2.92E+09	34	Cochin	Chapron		0										1	84	Droite	2				18	0		0			1	Positif	9.5	6	6	8	8	1	0			0	0	0		0		2016-03-21	Chapron
3.02E+09	30	Cochin	Chapron		primaire	20		1	1	0								2				26	0		0			0		8.5	0	0	2	0	0	0			0	0	0		0		2016-03-29	Chapron		2016-03-02	28
1.10E+09	38	Cochin	Chapron		secondaire	12		1		0					0			1	0									0		6.5	0	0	3	0	0	0			0	0	0		0		2016-04-04	Chapron
3.02E+09	32	Cochin	Chapron		primaire	36	1	1	1	1	1				1	120	Gauche	1	0									1	Positif	10	8	6	8	6	0	0			0	0	0		0		2016-04-12	Chapron
3.02E+09	24	Cochin	Chapron		0										1	1	Droite	1	0									0		6.5	0	10	4	0	0	0			0	0	0		0		2016-04-12	Chapron
2.92E+09	38	Cochin	Chapron		primaire	24	1	1	1	0					0			0												7	0	0	1	0	0	0			0	0	0		0		2016-04-23	Chapron		2016-04-01	24
8.01E+09	30	Cochin	Chapron		0										1	18	Mediane	2				28	1	12	0			1	Positif	8	7	5	5	10	0	0			0	0	0		0		2016-04-25	Chapron
3.02E+09	31	Cochin			primaire	12		1		0					0			2				28	0		0			0		8	0	8	8	0	0	0			0	0	0		0		2016-04-25	Chapron
3.02E+09	30	Cochin	Chapron		0										1	24	Droite	1	0									0		7	6	5	5	0	0	0			0	0	1	Droite	0		2016-04-26	Chapron
1.60E+09	33	Cochin	Chapron		0										1	9	Gauche	1	1	16	10							1	Positif	8.5	6	6	8	7	0	0			0	0	0		0		2016-05-02	Chapron		2015-10-01
2.81E+09	33	Cochin	Chapron		0										1	14	Gauche	2				30	0		0			1	Positif	6.5	6.5	3.5	0	7	0	0			0	0	0		0		2016-05-17	Chapron
2.31E+09	33	Cochin	Chapron		primaire	24		1	1	1	1				0			0										0		2	0	0	0	0	0	0			0	0	0		0		2016-05-17	Chapron
3.02E+09	39	Cochin	Chapron		0										1	24	Droite	1	0									0		6.5	0	10	0	0	0	0			0	0	0		0		2016-06-06	Chapron		2016-05-28
3.02E+09	28	Cochin	Chapron		0										1	7	Gauche	2				18	0		0			0		7	7	7	8	9	0	0			0	0	0		0		2016-06-20	Chapron
8.00E+09	33	Cochin	Chapron		0										1	48	Droite	1	1	22	9							0		7	5	0	4	0	0	0			0	0	0		0		2016-07-11	Chapron
8.00E+10	27	Cochin	Chapron		0										1			1	1	13	12							0		9	7	8	7	6	0	0			0	0	1	Gauche	0		2016-09-07	Chapron
8.01E+10	35	Cochin	Chapron		primaire	12		1		0					1	12	Droite	2				36	0		0			0		5	0	0	3	0	0	0			0	0	0		0		2016-09-12	Chapron		2016-08-25	19
8.01E+10	29	Cochin	Chapron		0										1	60	Indeterminee	2				20	0		0			0		9	5	9	8	0	0	0			0	0	0		0		2016-10-11	Chapron
2.92E+09	32	Cochin	Chapron		0										0			0										0		3	7	0	0	0	0	0			0	0	0		0		2016-12-15	Chapron
1.70E+09	29	Cochin	Chapron		0										1	12	Indeterminee	2				23	1	12	1	28	10	1	Positif	7	7	5.5	6	0	1	0									2016-10-24	Chapron+Dousset
7.98E+08	26	Cochin	Autres		0										1		Indeterminee	1	1	15	10							1	Positif	4	4	0	3	10	0	0			0	1	0		0		14/14/2016	Autres	EVEN
1.60E+09	28	Cochin	Chopin		0										1	6	Indeterminee	2				27	1	6	0			0		8	3	5	0	0	0	0									2008-01-21	Chopin		2008-01-13	8
2.51E+09	22	Cochin	Chapron		0										1	18	Droite	1	1	15	6							0		6	3	5	3	2	0	0	3	18								Chapron
[truncated: 289 more columns]
